# Supplementary material for: Population structure and selection signal analysis of indigenous sheep from the southern edge of the Taklamakan Desert
Source: BMC Genomics. 2024 Jul 9;25:681. doi: 10.1186/s12864-024-10581-y (PMC11232224; doi:10.1186/s12864-024-10581-y)
Supplement: Supplementary file 1 — Supplementary Material 1 [file 12864_2024_10581_MOESM1_ESM.xlsx]

## Sheet: Sheet1
Table S1:Gene intersection relation
1:XP-EHH(203) ; 2:FST(738) ; 3:IHS(DUO;1302) ; 4:IHS(HET;1545) ; 5:IHS(KUN;1159) ; 6:IHS(QIR;1241)
1	2	3	4	5	6	1Ո2 (57)	3U4U5U6 (3276)	(1Ո2)Ո3 (14)	(1Ո2)Ո4 (24)	(1Ո2)Ո5 (21)	(1Ո2)Ո6 (19)	(1Ո2)Ո(3U4U5U6) (32)
ABCD3	3BHSD	ABHD5	AACS	ABCA13	AACS	ASB3	AACS	LEF-1	KRT73	PLCG1	EPHA5	BMP7
ACTL6A	ABCC1	ABRACL	ABAT	ABCA4	AANAT	BMP7	ABAT	IGFBP7	KRT74	SOX2	KRT71	CDH26
ACTRT3	ABCG2	ACBD6	ABCB5	ABCC8	AARD	CDH26	ABCB5	BMP7	KCNJ16	KCNMB2	KRT72	CELF1
ALDH9A1	ACTN1	ACKR3	ABCD3	ABLIM1	AARS	CDH4	ABCD3	GRID2	SOX2	TMTC2	RAPSN	CNBD2
ANK3	ACTR3	ACO1	ABCG1	ABRA	ABCC8	CELF1	ABCG1	EPG5	KCNMB2	GABRA1	HADH	CSMD3
ARHGAP29	ACVR2A	ACPL2	ABHD5	ABTB2	ABLIM1	CENPC	ABHD5	CELF1	TMTC2	GABRA6	TECRL	DNAJC19
ARHGEF17	ADSL	ACSL1	ABRACL	ACAP2	ABRA	CNBD2	ABRACL	MAT2B	GABRA1	TRPS1	SCFD2	EPB41L1
ARHGEF18	ADSS	ACTB	ACAD11	ACBD6	ACBD6	CSMD3	ACAD11	HADH	GABRA6	TECRL	CNBD2	EPG5
ARL9	AHDC1	ACTL7B	ACBD6	ACER3	ACMSD	CTCFL	ACBD6	CDH26	TRPS1	SCFD2	MAT2B	EPHA5
ARMC9	AIDA	ACTL8	ACSL1	ACO1	ACO1	DNAJC19	ACSL1	CSMD3	KRT71	CNBD2	LEF-1	GABRA1
ASB3	AK2	ACTN2	ACSL3	ACOX1	ACRBP	EPB41L1	ACSL3	DNAJC19	KRT72	CDH26	GRID2	GABRA6
AURKA	AKAP6	ACTR3	ACSL5	ACTL6A	ACTBL2	EPG5	ACSL5	EPB41L1	RAPSN	DNAJC19	EPB41L1	GRID2
B3GNT7	ALCAM	ACVR2A	ACTB	ACTL7B	ACTL7B	EPHA5	ACTB	PCDH7	DNAJC19	TBL1XR1	SPTLC3	HADH
BCL6	ALDH18A1	ADAM22	ACTL6A	ACTR3	ACTL8	FAM168A	ACTL6A	TBL1XR1	TBL1XR1	EPB41L1	PCDH7	IGFBP7
BMP7	ALDH3B1	ADAMTS16	ACTL7B	ACVR1	ACTN2	FRMD3	ACTL7B		MAT2B	SPTLC3	IGFBP7	KCNJ16
BOLA3	ALKBH3	ADAMTS18	ACTL8	ACVR2A	ACTR3	GABRA1	ACTL8		LEF-1	PCDH7	CSMD3	KCNMB2
BTBD3	ALOX15	ADAMTS2	ACTR3	ACYP2	ACTRT2	GABRA6	ACTR3		GRID2	IGFBP7	BMP7	KRT71
C19orf45	ALX1	ADAMTS3	ACTRT3	ADAMTS1	ACVR1	GRID2	ACTRT3		SPTLC3	CSMD3	CELF1	KRT72
C1orf112	AMP18	ADAMTS7	ACVR1C	ADAMTS18	ACVR1C	HADH	ACVR1C		PCDH7	BMP7	EPG5	KRT73
C1orf68	ANAPC10	ADAMTS9	ACVR2A	ADAMTS19	ACVR2A	HDDC2	ACVR2A		IGFBP7	CELF1		KRT74
C3H12orf50	ANKRD50	ADARB2	ADAMTS12	ADAMTS3	ADAM22	IGFBP7	ADAMTS12		CSMD3	EPG5		LEF-1
CALCOCO1	ANO5	ADCY8	ADAMTS14	ADAMTS9	ADAMTS17	KCNJ16	ADAMTS14		BMP7			MAT2B
CAMSAP3	ANTXR2	ADCYAP1	ADAMTS17	ADARB1	ADAMTS3	KCNMB2	ADAMTS17		CELF1			PCDH7
CASS4	ANXA13	ADGB	ADAMTS3	ADCK2	ADCK1	KRT71	ADAMTS3		EPG5			PLCG1
CBX5	AP5B1	ADK	ADAMTS9	ADCY8	ADCY1	KRT72	ADAMTS9					RAPSN
CCDC39	ARAP1	ADRA2A	ADAMTSL1	ADD2	ADCY8	KRT73	ADAMTSL1					SCFD2
CDC2	ARHGAP15	ADTRP	ADARB2	ADGB	ADGB	KRT74	ADARB2					SOX2
CDH26	ARHGAP20	AGBL1	ADCY8	ADRA1B	ADK	LEF-1	ADCY8					SPTLC3
CDH4	ARHGAP26	AGO1	ADGB	AGA	ADRA1B	LPIN3	ADGB					TBL1XR1
CDK1	ARHGAP44	AGO2	ADIPOR2	AGBL1	AFM	MAP2K6	ADIPOR2					TECRL
CELF1	ARHGEF10L	AGO3	ADK	AGR3	AFP	MAT2B	ADK					TMTC2
CENPC	ARL1	AGO4	ADPGK	AHI1	AGBL4	METTL25	ADPGK					TRPS1
CEP135	ARL14EP	AGPAT2	ADPRHL2	AHR	AGL	PCDH7	ADPRHL2
CNBD2	ARL4A	AGPAT9	ADRA1A	AJAP1	AGMO	PLCG1	ADRA1A
CNR2	ARL8B	AHDC1	ADRA2A	AKAP6	AGO2	PLEKHB1	ADRA2A
COL8A1	ARMC8	AHI1	ADRBK2	AKTIP	AGPAT9	PSMC3	ADRBK2
CSMD3	ARRB2	AHSA1	AEBP2	ALG11	AHI1	PSTPIP2	AEBP2
CSTF1	ARRDC3	AK8	AGA	ALKBH6	AIM1	PVRL1	AGA
CTCFL	ASB3	AKAP11	AGBL1	ALPK3	AIM1L	RAE1	AGBL1
CTNNA2	ASH1L	AKAP13	AGBL4	AMN1	AK4	RAPSN	AGBL4
DCBLD2	ATF3	AKAP5	AGGF1	ANG-1	AKAP6	RBM38	AGGF1
DCK	ATG5	AKAP6	AGMO	ANK3	AKNAD1	SCFD2	AGMO
DIRAS2	ATP1A2	AKR1D1	AGO3	ANKDD1A	AKR1D1	SLC39A13	AGO3
DNAJC19	ATP1B2	AKT3	AGPAT2	ANKMY2	AKT3	SOX2	AGPAT2
ELOA	ATP6V1C1	ALCAM	AGPAT9	ANLN	ALB	SPI1	AGPAT9
ENSOARG00000017063	ATP6V1E2	ALDH16A1	AGTPBP1	AP1G1	ALG14	SPTLC3	AGTPBP1
EPB41L1	ATXN1L	ALDH1A3	AHCYL1	AP1S3	ALMS1	STAP1	AHCYL1
EPG5	AZI2	ALDH3A1	AHCYL2	AP3S1	ALX3	TBL1XR1	AHCYL2
EPHA5	AZIN2	ALDH8A1	AHDC1	API5	AMIGO2	TECRL	AHDC1
ERICH3	B4GALNT2	ALPK1	AHI1	ARAP2	ANG-1	TFAP2C	AHI1
FAM168A	BAALC	ALPL	AHR	ARF6	ANKRD17	TMTC2	AHR
FAM209A	BACH2	ALX1	AIDA	ARHGAP20	ANKRD23	TP63	AIDA
FAM210B	BAIAP2	AMN1	AIM1	ARHGAP26	ANKRD39	TPRG1	AIM1
FAM78B	BANK1	ANG-1	AJAP1	ARHGEF33	ANLN	TRPS1	AJAP1
FCHSD2	BDKRB2	ANGEL1	AK4	ARID1B	ANO3	UBA6	AK4
FRMD3	BHLHE40	ANK3	AKNAD1	ARL4A	ANXA2	USP34	AKNAD1
FUCA1	BLNK	ANKRD10	AKT3	ARL4C	ANXA3	XPO1	AKT3
FXR1	BMP10	ANKRD13C	ALCAM	ARRDC3	AOAH		ALCAM
GABRA1	BMP2	ANKRD42	ALDH16A1	ARRDC4	AOX1		ALDH16A1
GABRA6	BMP7	ANLN	ALDH1A3	ASB4	AP1AR		ALDH1A3
GLYCAM-1	BNIPL	ANO10	ALDH4A1	ASCC3	AP1M1		ALDH4A1
GNB4	BOD1	ANXA2	ALG14	ASCL1	AP1S3		ALG14
GPR160	BRD1	AOAH	ALG6	ASH1L	AP3B1		ALG6
GRID2	BRINP1	AP1AR	ALG9	ASNS	AP3S1		ALG9
GTSF1	C10orf11	AP1M1	ALMS1	ASPM	API5		ALMS1
HADH	C10orf53	API5	ALX1	ATL2	AQR		ALX1
HDDC2	C11H17orf80	AQR	ALX3	ATP10B	ARAP2		ALX3
HMGCL	C11orf53	ARF6	AMBP	ATP10D	ARHGAP24		AMBP
HNRNPA1	C11orf96	ARFGAP3	ANGPT4	ATP11A	ARHGAP25		ANGPT4
HOPX	C12orf49	ARHGAP15	ANK1	ATP1B1	ARHGAP26		ANK1
HOXC10	C15orf26	ARHGAP20	ANK2	ATP5G3	ARHGAP27		ANK2
HOXC11	C17orf105	ARHGAP24	ANK3	ATP6V1C1	ARHGEF10L		ANK3
HOXC12	C18H14orf132	ARHGAP25	ANKH	ATP6V1E2	ARHGEF12		ANKH
HOXC13	C19orf18	ARHGAP26	ANKRD17	ATXN1L	ARHGEF26		ANKRD17
HOXC5	C1H1orf43	ARHGAP27	ANO10	ATXN7L3B	ARHGEF33		ANO10
HOXC6	C1orf101	ARHGEF10L	ANXA1	AZIN1	ARID1B		ANXA1
HOXC8	C1orf56	ARHGEF38	ANXA2	B3GALT1	ARL4A		ANXA2
HOXC9	C1QTNF7	ARHGEF7	ANXA3	B3GALT5	ARL6IP6		ANXA3
ID3	C3orf58	ARID5B	AOAH	B3GNT6	ARMC3		AOAH
IGFBP7	C4orf32	ARL4A	AP3M2	BAI3	ARNT		AP3M2
INSR	C5orf15	ARL5B	AP3S1	BAMBI	ARPP21		AP3S1
ITGA5	C5orf30	ARL6IP6	API5	BARHL2	ARRDC3		API5
KCNJ16	C5orf50	ARPP21	APP	BATF3	ARRDC4		APP
KCNMB2	C6orf118	ARRDC3	APPL2	BAZ1A	ASAP1		APPL2
KCNMB3	C6orf58	ARRDC4	AQR	BAZ2B	ASAP2		AQR
KCNS3	C9orf84	ARRDC5	ARAP2	BBX	ASB17		ARAP2
KIAA1211	CACNA2D3	ASB7	ARHGAP24	BCAP29	ASCC3		ARHGAP24
KIAA1328	CALM2	ASCL1	ARHGAP29	BCAR3	ASCL1		ARHGAP29
KIFAP3	CASP8AP2	ASIC2	ARHGEF10L	BCAT1	ASIC2		ARHGEF10L
KPRP	CAVIN4	ASIC5	ARHGEF12	BCHE	ASNS		ARHGEF12
KRT2.10	CBL	ASNS	ARHGEF28	BCL6	ASTN2		ARHGEF28
KRT2.11	CC2D2A	ATF7IP	ARID5B	BDH1	ASZ1		ARID5B
KRT7	CCDC102B	ATG4C	ARIH1	BICC1	ATF3		ARIH1
KRT71	CCDC150	ATL1	ARL14EP	BIRC6	ATF7IP		ARL14EP
KRT72	CCDC64B	ATP10D	ARL4A	BMP2	ATF7IP2		ARL4A
KRT73	CCKBR	ATP11A	ARL6IP6	BMP7	ATG12		ARL6IP6
KRT74	CCNB1IP1	ATP1B1	ARPP21	BOD1L1	ATG5		ARPP21
KRT75	CCNE2	ATP6V1C1	ARRDC4	BPI	ATL1		ARRDC4
KRT82	CCNG2	ATP6V1H	ARRDC5	BTBD10	ATP10B		ARRDC5
KRT84	CCNI	ATP8B1	ARSB	BTBD3	ATP10D		ARSB
LEF-1	CCNJ	ATXN1L	ARSJ	BTG1	ATP1B1		ARSJ
LOC101112469	CCR1	AZI2	ART3	BTRC	ATP5G3		ART3
LOC101112805	CCR4	AZIN1	ASAH1	C10orf11	ATP6AP1L		ASAH1
LOC101119068	CCSER1	B3GALT1	ASB8	C10orf112	ATP6V1C1		ASB8
LOC101120030	CD300LG	BACH1	ASIC1	C10orf113	ATP8A2		ASIC1
LOC101120476	CD68	BAI3	ASTN2	C11orf53	ATXN1L		ASTN2
LOC101121310	CD9	BANK1	ASXL3	C11orf74	AVPR1A		ASXL3
LPIN3	CDC23	BAZ1A	ATF2	C12orf42	B3GALT1		ATF2
LPP	CDC25C	BBOX1	ATF6	C12orf74	B3GAT2		ATF6
LRRC34	CDC42EP4	BCAP29	ATF7IP	C14orf166B	B4GALNT2		ATF7IP
LYPLA2	CDC42SE1	BCCIP	ATF7IP2	C15orf41	BAALC		ATF7IP2
MAP2K6	CDC7	BCHE	ATG10	C16orf52	BACH1		ATG10
MASP1	CDC73	BCKDHB	ATG4C	C16orf87	BAI1		ATG4C
MAT2B	CDH10	BCL6	ATG5	C1D	BANK1		ATG5
MCOLN1	CDH13	BEND4	ATOH1	C1GALT1	BARHL2		ATOH1
METTL25	CDH23	BEND6	ATOX1	C1orf159	BBOX1		ATOX1
MFN1	CDH26	BHLHE22	ATP1A1	C1orf216	BBS7		ATP1A1
MGAT4C	CDH4	BMP10	ATP5G3	C1orf27	BCAP29		ATP5G3
MOB1A	CDH8	BMP2	ATP5H	C1orf43	BCAR3		ATP5H
MRPL47	CDH9	BMP7	ATP6AP1L	C1orf94	BCAS1		ATP6AP1L
MSGN1	CDK5RAP2	BOD1L1	ATP9A	C1QL2	BCHE		ATP9A
MYBPC3	CEBPA	BPGM	AUH	C2CD5	BCKDHB		AUH
MYNN	CELF1	BRAP	AVL9	C2orf16	BCL11A		AVL9
N4BP2	CELF2	BRF2	AZI2	C2orf73	BDNF		AZI2
NAALADL2	CELF4	BRWD1	B3GALT5	C3orf38	BEND5		B3GALT5
NCKAP1L	CENPC	BTBD11	BACH1	C4orf21	BICD1		BACH1
NDUFA4	CENPE	BTBD3	BACH2	C5	BMP10		BACH2
NDUFB5	CGN1	BTG1	BAI3	C6orf118	BMP7		BAI3
NTS	CHAT	C10orf107	BAMBI	C7orf10	BOC		BAMBI
NXPH1	CHMP4B	C10orf112	BARHL1	C7orf25	BOD1L1		BARHL1
OR6N2	CHMP6	C10orf67	BARHL2	C9orf152	BRAF		BARHL2
P2RY6	CHN2	C11orf53	BAZ2B	C9orf72	BRI3BP		BAZ2B
PAICS	CHST11	C11orf74	BBOX1	CA1	BRINP1		BBOX1
PCDH7	CHST8	C12orf42	BCAP29	CA13	BRPF3		BCAP29
PDE1B	CILP	C12orf50	BCAS3	CA2	BSX		BCAS3
PEX5L	C-JUN	C12orf56	BCHE	CAAP1	BTBD10		BCHE
PHC3	CLDN6	C14orf166B	BCKDHB	CACNA1D	BTLA		BCKDHB
PIK3CA	CLDN9	C16orf87	BCL11A	CACNA2D3	C10orf11		BCL11A
PITHD1	CLDND1	C18orf54	BCL6	CADPS2	C10orf67		BCL6
PLCG1	CLSTN1	C19orf10	BCL7B	CALCR	C11orf34		BCL7B
PLEKHB1	CLYBL	C1GALT1	BEND5	CAMK1G	C12orf42		BEND5
PNPLA6	CMC1	C1orf105	BEND6	CAMKMT	C14orf37		BEND6
POC1B	CNBD2	C1orf112	BEST1	CAMSAP1	C15orf41		BEST1
PPP1R1A	CNGA3	C1orf43	BMP2	CAPN11	C16orf52		BMP2
PRKCI	CNOT10	C1orf94	BMP7	CAPN14	C16orf72		BMP7
PSMC3	CNOT2	C20orf196	BMPER	CAPN5	C16orf80		BMPER
PSTPIP2	CNTN1	C21orf91	BOD1L1	CAPZA2	C16orf87		BOD1L1
PVRL1	CNTN4	C2CD3	BOLL	CASC10	C1GALT1		BOLL
RAE1	CNTN6	C2orf40	BPGM	CAT	C1orf101		BPGM
RAPSN	COG1	C2orf50	BRI3BP	CAV1	C1orf168		BRI3BP
RASL11B	COL22A1	C4orf32	BRN	CAV2	C1orf27		BRN
RBM38	COL24A1	C5orf48	BRWD1	CBLB	C1orf43		BRWD1
RDH14	COL25A1	C6orf118	BSDC1	CC2D2A	C1orf87		BSDC1
RHOH	COL4A3BP	C7orf10	BSX	CCDC102B	C1orf94		BSX
RPL11	CORT	C9orf171	BTBD3	CCDC121	C1orf95		BTBD3
RPLP0	CPOX	CA1	BTG1	CCDC129	C1QL2		BTG1
RTF2	CRB2	CA13	C10orf107	CCDC132	C20orf196		C10orf107
RTP4	CRYL1	CA2	C10orf11	CCDC135	C21orf2		C10orf11
RUFY3	CSMD3	CACNA1D	C10orf112	CCDC168	C2orf47		C10orf112
SALL1	CTBP1	CACNA2D1	C10orf113	CCDC170	C2orf50		C10orf113
SAMD7	CTCFL	CACUL1	C10orf128	CCDC171	C2orf81		C10orf128
SCFD2	CTR9	CADM1	C10orf67	CCDC54	C3orf14		C10orf67
SCYL3	CUEDC1	CADM2	C10orf71	CCL2	C3orf17		C10orf71
SEC62	CUX2	CADPS	C11orf57	CCL8	C3orf58		C11orf57
SLC39A13	CXCL16	CALD1	C11orf63	CCSER1	C4orf32		C11orf63
SLC4A4	CXXC4	CALN1	C11orf71	CD101	C6orf118		C11orf71
SLC4A5	CYLC2	CAMK1D	C12orf50	CD109	C6orf141		C12orf50
SLC6A15	DAB1	CAMK1G	C12orf68	CD28	C7orf10		C12orf68
SMUG1	DAB2	CAMLG	C12orf74	CD302	C7orf62		C12orf74
SOX2	DBH	CAP2	C14orf37	CD34	C7orf63		C14orf37
SPATA16	DBR1	CASP3	C16orf62	CD44	C8orf34		C16orf62
SPATA18	DCAF5	CASP9	C16orf87	CD47	C9orf64		C16orf87
SPI1	DCLK2	CAST	C17orf64	CD59	C9orf78		C17orf64
SPINK2	DFFA	CBLB	C18orf54	CD83	CACUL1		C18orf54
SPMAP2L	DHX35	CBS	C1D	CD96	CADM1		C1D
SPTLC3	DIO1	CCDC148	C1orf172	CDC2	CADPS		C1orf172
SRP72	DISC1	CCDC155	C1orf194	CDC42BPA	CALCR		C1orf194
SST	DLG5	CCDC158	C1orf227	CDC42EP3	CALD1		C1orf227
STAP1	DLGAP1	CCDC168	C1orf43	CDC73	CALN1		C1orf43
SUCLG1	DLGAP2	CCDC53	C21orf91	CDH10	CAMKMT		C21orf91
TBL1XR1	DNAJC19	CCDC54	C2CD2	CDH12	CAND1		C2CD2
TECRL	DNAJC28	CCDC59	C2CD5	CDH19	CAP2		C2CD5
TET3	DPP10	CCDC66	C2orf69	CDH26	CARHSP1		C2orf69
TFAP2C	DPYSL5	CCL1	C2orf74	CDH9	CASC10		C2orf74
THEGL	DUOX1	CCND2	C3orf14	CDK13	CASD1		C3orf14
TMCO1	DUOX2	CCNG2	C3orf38	CDK5RAP2	CASP3		C3orf38
TMTC2	DUOXA1	CCNH	C3orf58	CDKAL1	CASQ2		C3orf58
TOX3	DUOXA2	CCSER2	C5	CDNF	CAV1		C5
TP63	DUSP10	CCT6B	C5orf30	CELF1	CAV2		C5orf30
TPRG1	DYDC1	CD226	C6orf106	CELF2	CBLB		C6orf106
TRPS1	DYNLL2	CD53	C7orf10	CELF4	CBX1		C7orf10
TTC14	DYNLRB2	CDC123	C8orf34	CEP19	CCDC102B		C8orf34
UBA6	E2F3	CDC2	C8orf37	CEP85L	CCDC141		C8orf37
UCK2	E2F6	CDC42EP3	C9orf152	CERS1	CCDC171		C9orf152
USP13	EEPD1	CDC73	C9orf171	CGN	CCDC40		C9orf171
USP34	EFNA5	CDH11	C9orf64	CHAC2	CCDC54		C9orf64
USP44	EFTUD1	CDH12	C9orf84	CHCHD3	CCDC59		C9orf84
USP46	EHBP1	CDH18	CA2	CHCHD7	CCDC80		CA2
UTP3	ELTD1	CDH19	CA8	CHD5	CCNA1		CA8
VEZT	EML5	CDH2	CAAP1	CHD6	CCNA2		CAAP1
XPO1	EOMES	CDH20	CACNA2D4	CHD9	CCNG1		CACNA2D4
ZMAT3	EPAS1	CDH26	CACUL1	CHN1	CCNG2		CACUL1
ZNF358	EPB41L1	CDH5	CADM1	CHRDL2	CCSER2		CADM1
	EPG5	CDH7	CADM2	CHRM3	CCT6B		CADM2
	EPHA5	CDH8	CADM3	CHRNA1	CD2		CADM3
	EPHB1	CDK19	CADPS	CIT	CD200		CADPS
	ERBB4	CDK20	CALB2	CITED2	CD28		CALB2
	ERICH1	CDKAL1	CALCOCO1	C-JUN	CD58		CALCOCO1
	ERVW-1	CDKL3	CALD1	CKS2	CD83		CALD1
	ESRRG	CDRT4	CAMK2D	CLDN1	CDC42BPA		CAMK2D
	ETA	CDS1	CAMKMT	CLDN16	CDC73		CAMKMT
	ETNPPL	CEBPD	CAND1	CLEC14A	CDCA7		CAND1
	ETV1	CELF1	CAPS2	CLEC5A	CDCA7L		CAPS2
	EVX2	CELF2	CARHSP1	CLGN	CDH12		CARHSP1
	EZH2	CEP128	CASC10	CLIC4	CDH13		CASC10
	F13A1	CEP350	CASP3	CLIP3	CDH18		CASP3
	FAM104A	CERS3	CASR	CLRN3	CDH20		CASR
	FAM135B	CGGBP1	CBLB	CLYBL	CDH6		CBLB
	FAM161A	CHD2	CBS	C-MET	CDK13		CBS
	FAM168A	CHD5	CCDC116	CMPK2	CDK19		CCDC116
	FAM193A	CHGB	CCDC141	CNBD1	CDK20		CCDC141
	FAM19A5	CHN1	CCDC148	CNBD2	CDNF		CCDC148
	FAM216B	CHN2	CCDC155	CNOT6L	CDO1		CCDC155
	FAM92A1	CHODL	CCDC168	CNTN1	CDS1		CCDC168
	FANCF	CHRM2	CCDC172	CNTN5	CELF1		CCDC172
	FASLG	CHRM3	CCDC54	CNTN6	CELF2		CCDC54
	FAT2	CHRNA1	CCDC60	COL12A1	CELF4		CCDC60
	FBN2	CHSY1	CCDC68	COL1A2	CERS3		CCDC68
	FBXW2	CIT	CCDC80	COL28A1	CFTR		CCDC80
	FERMT1	CITED2	CCL2	COL3A1	CHD4		CCL2
	FGF18	C-JUN	CCM2	COL6A3	CHD9		CCM2
	FGF5	CLDN11	CCNE1	COLCA2	CHGB		CCNE1
	FGF7	CLIC5	CCNH	COMMD3	CHMP1B		CCNH
	FGGY	CLNK	CCNL1	COMMD8	CHRFAM7A		CCNL1
	FHOD3	CLRN3	CCSER1	COMP	CHRM2		CCSER1
	FIGN	CLSTN2	CCSER2	COX10	CHRM3		CCSER2
	FOPNL	CLVS2	CCT6B	COX18	CHRNA1		CCT6B
	FOXG1	CMYA5	CD53	CPA6	CIAO1		CD53
	FRMD3	CNBD1	CD58	CPEB2	CITED2		CD58
	FRMD4B	CNGB3	CD79B	CPXM2	CLEC14A		CD79B
	FSTL4	CNOT10	CD83	CREB3L3	CLMP		CD83
	FUCA2	CNOT2	CD86	CRIM1	CLRN3		CD86
	FXR2	CNOT4	CD96	CSMD2	C-MET		CD96
	FYCO1	CNRIP1	CDC7	CSMD3	CMTM8		CDC7
	FZD6	CNTN1	CDC73	CSNK1G3	CNBD2		CDC73
	GABPB2	CNTN6	CDH10	CSRP2	CNGB3		CDH10
	GABRA1	CNTNAP2	CDH11	CTBS	CNNM4		CDH11
	GABRA6	CNTNAP5	CDH13	CTLA-4	CNTNAP2		CDH13
	GALK2	COBL	CDH19	CTNNA2	CNTNAP5		CDH19
	GALM	COBLL1	CDH20	CTRC	COG3		CDH20
	GALNT1	COL16A1	CDH5	CTTNBP2	COG5		CDH5
	GATA3	COL22A1	CDH7	CUBN	COG6		CDH7
	GBE1	COL25A1	CDH9	CXADR	COL11A1		CDH9
	GFPT1	COL6A3	CDK19	CYP7A1	COL16A1		CDK19
	GFRA3	COL9A1	CDK20	CYSLTR2	COL21A1		CDK20
	GJA10	COMMD3	CDO1	CYYR1	COL25A1		CDO1
	GJA3	COMMD8	CDR2L	DAB1	COL27A1		CDR2L
	GJB2	COPS8	CDRT4	DACH1	COPB1		CDRT4
	GJB6	COQ10B	CELF1	DAGLB	COPRS		CELF1
	GKN1	COQ2	CELF2	DAP3	COPS4		CELF2
	GKN2	COX10	CELF4	DAPK1	CORIN		CELF4
	GLI1	COX18	CELSR2	DCAF13	COX18		CELSR2
	GMNC	CPD	CEP128	DCC	COX20		CEP128
	GNAL	CPEB2	CEP135	DCK	CP		CEP135
	GNG8	CPNE8	CEP170	DCLK2	CPB2		CEP170
	GOSR2	CPQ	CEP57	DCLRE1C	CPEB2		CEP57
	GPATCH2	CPS1	CEP70	DCP1A	CPLX2		CEP70
	GPC5	CPSF2	CERS6	DCSTAMP	CPNE3		CERS6
	GPHN	CRBN	CFTR	DCTN1	CPQ		CFTR
	GPM6A	CRTAP	CH25H	DCTN5	CRTAC1		CH25H
	GPR149	CRY1	CHD5	DENND2A	CSMD3		CHD5
	GPR15	CSF3R	CHD7	DENND5B	CTLA-4		CHD7
	GRID2	CSGALNACT1	CHML	DGKB	CTNNA2		CHML
	GRM1	CSMD3	CHMP1B	DHX57	CTSL		CHMP1B
	GRM7	CSNK1G3	CHODL	DIRAS2	CTSO		CHODL
	GRXCR1	CSRP2	CHP2	DKK2	CTTNBP2		CHP2
	H2AFY	CTDSPL	CHRD	DKK3	CUBN		CHRD
	HADH	CTH	CHRFAM7A	DLEU7	CUL1		CHRFAM7A
	HAO2	CTNNA2	CHRM3	DLG1	CUL3		CHRM3
	HAX1	CTRC	CHST10	DLG2	CXCL13		CHST10
	HCFC1R1	CTSO	CHST15	DLGAP1	CXCR4		CHST15
	HDDC2	CTTNBP2	CITED2	DLGAP4	CXXC4		CITED2
	HECW2	CUL3	C-JUN	DNAH11	CYLC2		C-JUN
	HHIP	CWH43	CLDN1	DNAH6	CYP24A1		CLDN1
	HHIPL2	CXCL13	CLDN12	DNAJB9	CYP2J		CLDN12
	HLF	CXCL14	CLDN16	DNAJC19	CYTH1		CLDN16
	HMGA2	CXCR4	CLDN25	DNTTIP2	CYTIP		CLDN25
	HMGCR	CXXC4	CLIC4	DOCK1	DAB1		CLIC4
	HNRNPA3	CYB5R3	CLMP	DOK6	DACH1		CLMP
	HNRNPLL	CYLC2	CLNK	DPH6	DACT1		CLNK
	HOOK1	CYP4X1	CMPK2	DPM3	DAPK1		CMPK2
	HOXD13	DAAM1	CMTR2	DPP10	DARS		CMTR2
	HS3ST5	DAAM2	CMYA5	DPP6	DAW1		CMYA5
	HSD17B12	DAB1	CNBD1	DPT	DAZL		CNBD1
	HUS1	DACH1	CNNM4	DPYD	DBT		CNNM4
	IAPP	DACT1	CNOT4	DPYS	DCAF13		CNOT4
	ICOS	DAPK1	CNOT6L	DROSHA	DCAF17		CNOT6L
	IGF2BP1	DAPK2	CNTN1	DSCAM	DCC		CNTN1
	IGFBP7	DARS	CNTN6	DSEL	DCLK2		CNTN6
	IGSF11	DAZL	CNTNAP2	DTNBP1	DCTN1		CNTNAP2
	IGSF8	DCLK2	COG3	DUSP4	DCTN6		COG3
	IKZF2	DDX1	COL11A1	DZIP3	DDX1		COL11A1
	IL16	DDX46	COL12A1	E2F3	DDX18		COL12A1
	IL1RAP	DEFB112	COL22A1	E2F7	DEFB112		COL22A1
	IL5RA	DENND4C	COL24A1	EBAG9	DEK		COL24A1
	INHBC	DGKH	COL27A1	EDIL3	DENND1B		COL27A1
	INHBE	DGKI	COL3A1	EDN1	DENND3		COL3A1
	INO80C	DIAPH3	COL4A1	EFCAB1	DEPDC1		COL4A1
	INTS8	DIEXF	COL5A1	EFHD2	DESI2		COL5A1
	IQCJ	DIO2	COL6A3	EFNA5	DFNA5		COL6A3
	IQCM	DKK1	COL8A1	EFR3A	DGKB		COL8A1
	IRAK1BP1	DKK2	COL8A2	EIF2AK3	DHDDS		COL8A2
	IRS1	DLEU7	COQ2	EIF3H	DHX36		COQ2
	IST1	DLG1	COX10	EIF4H	DHX57		COX10
	ITGB2	DLG2	COX18	EIF5B	DIAPH3		COX18
	ITPR1	DMRT2	CPEB2	ELMSAN1	DIRAS2		CPEB2
	JAK2	DMRT3	CRIM1	ELN	DKK1		CRIM1
	KAT5	DMRTA1	CRP	ELOVL2	DKK2		CRP
	KAZALD1	DNAH5	CSF1	ELTD1	DLEU7		CSF1
	KAZN	DNAH7	CSF3R	EML5	DLG2		CSF3R
	KCNH7	DNAJB9	CSGALNACT1	ENAH	DNAJA1		CSGALNACT1
	KCNJ16	DNAJC1	CSMD3	ENPP3	DNAJB9		CSMD3
	KCNJ2	DNAJC16	CSNK1G3	ENPP7	DND1		CSNK1G3
	KCNMA1	DNAJC19	CSRP2	EOMES	DNMT3A		CSRP2
	KCNMB2	DND1	CTGF	EPB41L1	DNTTIP2		CTGF
	KCNQ3	DOC2B	CTH	EPB41L2	DOC2B		CTH
	KCTD12	DOCK1	CTNNA2	EPG5	DOCK1		CTNNA2
	KHDRBS3	DOK3	CTNND2	EPHA3	DOCK8		CTNND2
	KIAA1462	DOK5	CTTNBP2	EPM2AIP1	DOCK9		CTTNBP2
	KIF2A	DPH5	CUL1	ERBB4	DOK5		CUL1
	KL	DPP10	CWC22	ERI1	DPH6		CWC22
	KLF12	DPP6	CXADR	ERLEC1	DPP10		CXADR
	KLF5	DPP9	CXCL13	ESD	DPP6		CXCL13
	KLHL38	DPT	CXCR4	ESR1	DSCAM		CXCR4
	KRT71	DPY19L1	CYP39A1	ESRRG	DST		CYP39A1
	KRT72	DPY19L2	CYR61	ETA	DSTYK		CYR61
	KRT73	DPYD	CYTH1	ETAA1	DTNA		CYTH1
	KRT74	DRAM1	CYTH3	ETNK1	DTNB		CYTH3
	LAMTOR2	DSC3	CYTIP	ETV1	DTNBP1		CYTIP
	LDHB	DSCAM	CYYR1	EXOC4	DUS4L		CYYR1
	LEF-1	DSEL	DAB1	EXT1	DUSP4		DAB1
	LHX5	DST	DACH1	EYA3	DYNC1I1		DACH1
	LINGO1	DUSP27	DACT1	F13B	DYRK2		DACT1
	LIPH	DUSP4	DAPK1	FABP1	DYSF		DAPK1
	LMBR1	DYNC1I1	DAPL1	FABP6	E2F6		DAPL1
	LMNA	DYRK2	DARC	FAM110B	E2F7		DARC
	LMOD3	E2F7	DCAF13	FAM135B	ECT2L		DCAF13
	LOC101102548	EBAG9	DCBLD2	FAM13C	EFCAB2		DCBLD2
	LOC101102929	ECE	DCC	FAM159B	EFNA5		DCC
	LOC101103181	ECI2	DCDC2C	FAM160B1	EGLN3		DCDC2C
	LOC101105868	EDEM3	DCP1B	FAM173B	EIF3E		DCP1B
	LOC101107200	EDN1	DCTD	FAM188A	EIF5B		DCTD
	LOC101108279	EFCAB11	DDAH1	FAM19A2	ELMO1		DDAH1
	LOC101108901	EFCAB6	DDX1	FAM19A5	ELOVL4		DDX1
	LOC101110699	EFNA5	DDX31	FAM207A	ELTD1		DDX31
	LOC101111335	EFR3A	DEFB116	FAM43A	EMC2		DEFB116
	LOC101111732	EGFL7	DENND4B	FAM71F2	EMX2		DENND4B
	LOC101114968	EGLN3	DENND4C	FAM78B	ENC1		DENND4C
	LOC101116323	EIF2AK3	DENND5A	FAM92A1	EPB41L1		DENND5A
	LOC101117358	ELAVL2	DENND5B	FAT2	EPG5		DENND5B
	LOC101117960	ELF1	DEPDC1	FBF1	EPHA3		DEPDC1
	LOC101118216	ELL2	DGKB	FBN2	EPHA5		DGKB
	LOC101118398	ELMO1	DHDDS	FBXO11	EPHA7		DHDDS
	LOC101121563	ELTD1	DHRS7	FBXO2	EPM2A		DHRS7
	LOC105601916	EMB	DIO2	FBXO3	EPSTI1		DIO2
	LOC105616273	EMCN	DIRAS2	FBXO8	EQTN		DIRAS2
	LPCAT4	ENC1	DISC1	FGD6	ERAP1		DISC1
	LPHN2	ENPP4	DKK2	FGF1	ERAP2		DKK2
	LPIN3	ENPP5	DLEU7	FGF-10	ERBB4		DLEU7
	LRFN2	ENPP6	DLG2	FGGY	ERC2		DLG2
	LRP3	ENPP7	DLG5	FH	ERI3		DLG5
	LRRC4C	ENTPD3	DLGAP2	FHAD1	ESF1		DLGAP2
	LTN1	EPB41L1	DMBT1	FIBIN	ESRRG		DMBT1
	LY86	EPB42	DMRT2	FIG4	ETA		DMRT2
	LYPLAL1	EPDR1	DMXL1	FIGLA	ETAA1		DMXL1
	LZIC	EPG5	DNAH6	FIGN	ETNK1		DNAH6
	MAF	EPM2A	DNAH9	FIP1L1	ETV1		DNAH9
	MAFB	EPM2AIP1	DNAJA1	FNBP1L	EXOSC6		DNAJA1
	MAP2K6	ERBB2IP	DNAJB6	FOCAD	EXOSC9		DNAJB6
	MAPRE3	ERBB4	DNAJB9	FOXA1	EXTL2		DNAJB9
	MARCHF1	ERC2	DNAJC11	FOXA2	EYA2		DNAJC11
	MAT1A	ESRRG	DNAJC12	FOXD2	EYA4		DNAJC12
	MAT2B	ETNK1	DNAJC19	FOXN2	F2RL2		DNAJC19
	MBLA	ETNPPL	DNAJC25	FRAT2	FABP5		DNAJC25
	MBNL1	ETS1	DNAJC6	FRMD6	FABP6		DNAJC6
	MBOAT1	ETV1	DNAJC9	FSTL4	FAM102B		DNAJC9
	MCAM	EXOC4	DOCK9	FSTL5	FAM107B		DOCK9
	MDGA1	EYA2	DOK5	FTL	FAM110B		DOK5
	MDN1	EYA4	DPH6	FTMT	FAM124B		DPH6
	MED11	F11	DPP10	FUT9	FAM135B		DPP10
	MED13L	F12	DPYD	GABRA1	FAM150A		DPYD
	MEGF9	F3	DSEL	GABRA6	FAM169B		DSEL
	MEI4	FA2H	DSPP	GABRB1	FAM170A		DSPP
	METTL25	FABP5	DST	GABRB2	FAM171A1		DST
	MEX3A	FAM110B	DTNA	GADD45G	FAM172A		DTNA
	MEX3B	FAM114A1	DTNBP1	GALC	FAM173B		DTNBP1
	MGAT5	FAM124B	DUPD1	GALM	FAM174B		DUPD1
	MIA3	FAM135A	DUSP13	GALNT13	FAM178B		DUSP13
	MITF	FAM135B	DUSP23	GALNT14	FAM198B		DUSP23
	MLLT11	FAM150A	DUSP27	GALNT18	FAM19A2		DUSP27
	MLYCD	FAM172A	DYNAP	GALNTL6	FAM19A5		DYNAP
	MME	FAM174B	DYSF	GATA3	FAM204A		DYSF
	MMP25	FAM178B	E2F7	GATAD2B	FAM3C		E2F7
	MMRN1	FAM180A	EAAT2	GC	FAM49A		EAAT2
	MNX1	FAM188A	EAPP	GCM2	FAM49B		EAPP
	MPDU1	FAM19A5	EBF3	GDAP2	FAM65C		EBF3
	MPDZ	FAM204A	ECD	GDF1	FAM84A		ECD
	MPP3	FAM69B	EDEM1	GEMIN6	FAM92A1		EDEM1
	MPP6	FAM71F2	EDIL3	GFRA1	FAM98A		EDIL3
	MPPE1	FAM78B	EFCAB1	GHITM	FANCL		EFCAB1
	MPPED2	FAM83B	EFHC1	GHRHR	FARP1		EFHC1
	MRM2	FAM84A	EFNB2	GJA1	FASLG		EFNB2
	MROH2A	FAM84B	EFR3A	GLI3	FAT3		EFR3A
	MRPL14	FAM8A1	EGFL7	GLUL	FAT4		EGFL7
	MRVI1	FARP1	EGLN3	GNAI1	FBP		EGLN3
	MSRB3	FASLG	EIF2B4	GNB4	FBP2		EIF2B4
	MSX1	FAT1	EIF3E	GNG2	FBXL4		EIF3E
	MTPAP	FBXO30	EIF3H	GOLGA4	FBXO30		EIF3H
	MTX2	FBXO33	EIF4EBP2	GOLIM4	FBXO5		EIF4EBP2
	MVB12B	FBXW2	ELAVL2	GPATCH2	FER1L6		ELAVL2
	MYL2	FER1L6	ELAVL4	GPC5	FERD3L		ELAVL4
	MYO1B	FGD6	ELL2	GPN1	FEZF2		ELL2
	MYOCD	FGGY	ELP4	GPR26	FGD4		ELP4
	MYRFL	FGR	ELTD1	GPR37	FGF1		ELTD1
	NABP1	FIGN	EMB	GPR75	FGF14		EMB
	NCF2	FKBP14	EMC2	GREB1	FGFR2		EMC2
	NCKAP5	FKBP6	EMCN	GRID1	FGGY		EMCN
	NCOA2	FLG2	EML4	GRIK2	FKBP15		EML4
	NDC1	FLRT2	EMX2	GRIK3	FLRT2		EMX2
	NDST3	FLT3LG	EN1	GRK5	FNDC7		EN1
	NDUFA8	FOCAD	ENPP5	GRXCR1	FOXB1		ENPP5
	NDUFS8	FOXB1	ENPP6	GSAP	FOXJ3		ENPP6
	NENF	FOXD3	EOMES	GSDMC	FOXN2		EOMES
	NFAM1	FOXM1	EPB41L2	GSTA1	FPGT		EPB41L2
	NFIB	FOXN2	EPB42	GTSF1L	FREM2		EPB42
	NFKBIA	FOXN3	EPG5	GULP1	FRMD8		EPG5
	NMNAT1	FREM2	EPHA4	H1FNT	FRRS1		EPHA4
	NOM1	FRMD4A	EPHA7	HAND2	FRZB		EPHA7
	NPAS2	FRMD8	EPHB1	HAUS5	FSHB		EPHB1
	NPAS3	FRYL	EPHB3	HDAC9	FSTL5		EPHB3
	NPTX1	FSHR	EPHX4	HDGFL1	FTCDNL1		EPHX4
	NPY	FSTL5	EPM2AIP1	HES1	FTL		EPM2AIP1
	NR2F1	FTCDNL1	EPS8L3	HEXA	FTMT		EPS8L3
	NR3C1	FTL	ERAP1	HHAT	FUT9		ERAP1
	NSUN3	FUCA2	ERAP2	HHLA2	FZD4		ERAP2
	NTPCR	FUT9	ERBA	HIAT1	FZD6		ERBA
	NUF2	G2E3	ERBB2IP	HK2	GABRB2		ERBB2IP
	NUFIP1	GABRA4	ERBB4	HNMT	GABRG2		ERBB4
	NUP214	GABRA5	ERC2	HNRNPA3	GADD45G		ERC2
	NUP98	GABRB1	ERICH1	HNRNPDL	GALNT13		ERICH1
	NUTM1	GABRB2	ERN2	HS3ST2	GALNT18		ERN2
	OBI1	GABRG1	ESRP1	HS3ST5	GALNTL6		ESRP1
	ODF2L	GABRG3	ESRRB	HS6ST3	GATA3		ESRRB
	ODF3L1	GADD45G	ESRRG	HSF2	GC		ESRRG
	OLFM4	GALC	ETAA1	HSP90AB1	GDF15		ETAA1
	OR10W1	GALNT13	ETNK1	HSPA14	GFPT2		ETNK1
	OR11H4	GALNT18	ETV1	HTR1B	GIN1		ETV1
	OR11H7	GALNTL5	EVI5	HTR1F	GJB5		EVI5
	OSTC	GALNTL6	EXOC1	HTR5A	GK2		EXOC1
	OTOA	GATA3	EXTL2	HTR5A-AS1	GKAP1		EXTL2
	OTOGL	GATAD2B	EYA3	IFNK	GLI3		EYA3
	OTOL1	GC	F2RL2	IFT52	GLRB		F2RL2
	OVOL1	GCC1	FADS1	IFT57	GMNC		FADS1
	P2RY1	GCNT2	FADS2	IFT74	GNAT3		FADS2
	PABPC1	GDA	FADS3	IGFBP7	GOLIM4		FADS3
	PAIP2B	GJA1	FAIM	IGSF5	GORASP2		FAIM
	PAK2	GJB5	FAM101A	IKZF2	GPATCH2		FAM101A
	PANK1	GKAP1	FAM110B	IL-12	GPC5		FAM110B
	PAPPA2	GLB1	FAM135B	IL1A	GPD1L		FAM135B
	PARP16	GLG1	FAM13C	IL1B	GPR110		FAM13C
	PAX5	GLI3	FAM159B	IL7	GPR126		FAM159B
	PCDH15	GLRB	FAM169A	IMPAD1	GPR141		FAM169A
	PCDH7	GLS	FAM172A	IMPDH1	GPR26		FAM172A
	PDCL3	GLT6D1	FAM174B	INHBA	GPR37		FAM174B
	PDE10A	GLUL	FAM184A	INPP4B	GRAMD3		FAM184A
	PDE4DIP	GMPR	FAM186A	INSIG1	GREB1		FAM186A
	PDGFD	GNAI1	FAM188A	INTS3	GRID2		FAM188A
	PDIA4	GNPDA2	FAM194A	INTU	GRIK1		FAM194A
	PDS5B	GOSR1	FAM19A2	IPO8	GRIK2		FAM19A2
	PELP1	GOT1L1	FAM19A5	IQCJ	GRIK4		FAM19A5
	PEPD	GPAM	FAM46B	IRF2BPL	GRIN2A		FAM46B
	PEX14	GPATCH2	FAM49A	IRX1	GRIN2B		FAM49A
	PGD	GPR149	FAM69B	ISL1	GRIN3A		FAM69B
	PGE2R-EP4	GPR26	FAM71C	ISOC1	GRIP1		FAM71C
	PHACTR2	GRAMD3	FAM71F2	ISPD	GRM1		FAM71F2
	PID1	GRB10	FAM76B	ITPR2	GRXCR1		FAM76B
	PIEZO2	GRB14	FAM81A	JAG1	GSDMC		FAM81A
	PIGU	GRID2	FAM84A	JARID2	GTPBP8		FAM84A
	PIK3C2G	GRIK2	FAM92A1	JRKL	GUCA2A		FAM92A1
	PIK3R1	GRIK3	FAM98A	KATNB1	GUCA2B		FAM98A
	PITRM1	GRIN2B	FANCL	KCNA4	GXYLT1		FANCL
	PITX1	GRK6	FARP1	KCNAB2	GYPC		FARP1
	PKD2	GRM1	FARS2	KCNC2	HACE1		FARS2
	PKHD1	GRM7	FARSB	KCNH7	HADH		FARSB
	PKMYT1	GRPEL1	FAS	KCNIP4	HARS		FAS
	PLCG1	GRXCR1	FAT2	KCNJ15	HARS2		FAT2
	PLEKHB1	GSC	FAT3	KCNJ3	HBEGF		FAT3
	PLEKHG6	GSDMC	FAT4	KCNJ6	HCRTR1		FAT4
	PLOD2	GSTCD	FBXL7	KCNK12	HDAC9		FBXL7
	PLPPR1	GTDC1	FBXO33	KCNMA1	HDDC3		FBXO33
	PNMAL2	GTF2F2	FBXO5	KCNMB2	HEATR4		FBXO5
	POMK	GTF2I	FBXO8	KCNN2	HELT		FBXO8
	PPIP5K2	GTF2IRD1	FBXW2	KCNQ3	HENMT1		FBXW2
	PPP1R12A	GULP1	FCHSD2	KCNRG	HIVEP3		FCHSD2
	PPP2R3A	GYPC	FEZF2	KCNS3	HK2		FEZF2
	PPP3CA	H2AFY	FGF1	KCNT1	HMCN1		FGF1
	PRDM1	HABP2	FGF-10	KCNU1	HNMT		FGF-10
	PRDM14	HADH	FGF12	KCNV1	HNRNPDL		FGF12
	PRDM8	HARS	FGF14	KCTD3	HNRNPU		FGF14
	PRELID2	HARS2	FGFR2	KHDRBS3	HS1BP3		FGFR2
	PRKCDBP	HAS2	FGGY	KIAA0895	HS3ST1		FGGY
	PRKD1	HCN1	FH	KIAA1217	HS6ST3		FH
	PRMT6	HCRTR1	FIG4	KIAA1549	HSBP1		FIG4
	PRORP	HCRTR2	FIGN	KIAA1549L	HSD17B4		FIGN
	PRP2	HDAC9	FKBP6	KIAA1614	HSPA8		FKBP6
	PRPF4B	HECA	FLG2	KIAA1715	HTR1A		FLG2
	PRR15	HELT	FLT3LG	KIFC3	HTR3A		FLT3LG
	PRSS12	HERC1	FLVCR1	KLF12	HTR3B		FLVCR1
	PRUNE	HERC4	FNDC3B	KLF3	HUS1		FNDC3B
	PSMA6	HEY1	FOXB1	KLF4	IFNGR1		FOXB1
	PSMA8	HHAT	FOXD3	KMO	IFT74		FOXD3
	PSMC3	HINT1	FOXE1	KPNA3	IGF2BP1		FOXE1
	PSTPIP2	HIP1	FOXG1	KRR1	IGFBP7		FOXG1
	PTBP2	HIVEP1	FOXJ3	KRTCAP2	IGSF21		FOXJ3
	PTGIR	HMCN1	FOXN2	KTN1	IGSF3		FOXN2
	PTPN21	HNMT	FRAS1	KYNU	IK		FRAS1
	PTPRD	HORMAD2	FRG1	L2HGDH	IKZF2		FRG1
	PTPRM	HPSE	FRMD6	LAMA4	IL-12		FRMD6
	PTTG1IP	HS3ST1	FRYL	LAMB1	IL15		FRYL
	PVRL1	HS3ST5	FSTL1	LARP7	IL1RAP		FSTL1
	PXDC1	HS6ST3	FSTL5	LBH	IL26		FSTL5
	QRFPR	HSF2	FTCDNL1	LBP	IL7		FTCDNL1
	R3HDM2	HSPA2	FTMT	LBR	ILDR2		FTMT
	RAB25	HSPD1	FTSJ3	LCLAT1	IMPAD1		FTSJ3
	RAE1	HSPE1	FUT11	LCORL	IMPG1		FUT11
	RALA	HTR1A	FUT9	LDHAL6B	INFG		FUT9
	RALY	HTR1B	FYN	LDHB	INO80B		FYN
	RAPSN	HTR1F	FZD9	LEP	INTU		FZD9
	RASGEF1B	HUNK	G3BP1	LINGO2	IPO8		G3BP1
	RASSF9	ID2	GABRA1	LIPI	IQGAP2		GABRA1
	RBBP6	IER5	GABRA4	LMO1	IRF2		GABRA4
	RBM12B-AS1	IFT74	GABRA6	LMO4	IRF5		GABRA6
	RBM19	IGF1	GABRB1	LMX1A	ISL1		GABRB1
	RBM26	IGFBP3	GABRD	LPAR1	IST1		GABRD
	RBM38	IGFBP7	GADD45G	LPGAT1	ITGB8		GADD45G
	RBMS3	IGSF21	GAL	LPHN2	ITPKB		GAL
	RCC2	IK	GALNT5	LPIN1	IVNS1ABP		GALNT5
	RCL1	IL20RA	GALNTL6	LPP	JAK1		GALNTL6
	RELA	IL26	GAP43	LRBA	JAK2		GAP43
	RFWD2	IL7	GATA3	LRCH1	JARID2		GATA3
	RGS3	ILDR2	GATAD2B	LRFN3	JMJD6		GATAD2B
	RNASEH2C	IMPAD1	GBE1	LRP12	KANK1		GBE1
	RNLS	IMPDH1	GCNT1	LRR1	KAT6B		GCNT1
	ROBO2	IMPG1	GDF6	LRRC14B	KAZN		GDF6
	ROCK2	INFG	GFI1	LRRC16A	KCNA4		GFI1
	RPL10L	INHBA	GFRA1	LRRC4C	KCNAB1		GFRA1
	RPRM	INPP4B	GFRA2	LRRC7	KCNC4		GFRA2
	RPTOR	INTS12	GH1	LRRC72	KCNF1		GH1
	RSRC1	INTS3	GHSR	LRRK1	KCNH8		GHSR
	RWDD2B	IPO5	GIGYF2	LRRK2	KCNIP4		GIGYF2
	RWDD3	IQCJ	GJD2	LRRN3	KCNJ3		GJD2
	SARDH	IQSEC3	GJD4	LRRTM1	KCNK2		GJD4
	SAT2	IRF2	GKAP1	LRRTM3	KCNMA1		GKAP1
	SBK1	IRF6	GLRA1	LRTM1	KCNN2		GLRA1
	SCARB1	IRS2	GLUL	LSAMP	KCNRG		GLUL
	SCFD2	IRX1	GMNC	LYG2	KCNV1		GMNC
	SCHIP1	IRX3	GNAT3	M1AP	KCTD12		GNAT3
	SDR16C5	IRX5	GNB4	MAGEF1	KCTD3		GNB4
	SDS	ISPD	GNG5	MAGI1	KDM1B		GNG5
	SDSL	IST1	GP2	MAGI2	KDM4C		GP2
	SEMA3A	ISX	GPALPP1	MAK	KHDRBS3		GPALPP1
	SEMA3D	ITGA4	GPAM	MAML3	KIAA0586		GPAM
	SEMA6C	ITGA9	GPATCH2	MAN1A2	KIAA0895		GPATCH2
	SENP2	ITGB4	GPATCH2L	MANEA	KIAA1199		GPATCH2L
	SENP5	ITPR2	GPC5	MAP2K2	KIAA1217		GPC5
	SFTPA1	JAG1	GPD1	MAP3K7	KIAA1432		GPD1
	SFTPD	JAK2	GPD2	MAP4K3	KIAA1598		GPD2
	SFXN3	KAT6B	GPR139	MAPK10	KIAA1715		GPR139
	SGCD	KCNA10	GPR18	MARCKS	KIAA1841		GPR18
	SGPP1	KCNA2	GPR183	MARCO	KIF12		GPR183
	SHBG	KCNA4	GPR26	MARVELD3	KIF13A		GPR26
	SIPA1L2	KCNAB2	GPR98	MBOAT1	KIF26B		GPR98
	SKOR2	KCNB1	GPRC5B	MCM4	KIF27		GPRC5B
	SLC12A2	KCNF1	GRAMD3	MCM8	KLF12		GRAMD3
	SLC16A12	KCNH1	GREB1	MCMBP	KLF2		GREB1
	SLC17A6	KCNH7	GRID1	MDFIC	KLF3		GRID1
	SLC22A23	KCNIP4	GRID2	MDM1	KLF4		GRID2
	SLC24A2	KCNJ15	GRIK1	MED23	KLF5		GRIK1
	SLC25A26	KCNJ3	GRIK2	MED6	KRAS		GRIK2
	SLC39A13	KCNJ6	GRIK3	MEGF9	KRT71		GRIK3
	SLC4A7	KCNN2	GRIK4	MEI4	KRT72		GRIK4
	SLC5A11	KCNRG	GRIN2A	MEOX2	L2HGDH		GRIN2A
	SLC7A10	KCNT1	GRIN2B	METTL15	LARGE		GRIN2B
	SLCO1A2	KCNU1	GRIP1	METTL21C	LBH		GRIP1
	SLITRK5	KCNV1	GRM7	METTL4	LCLAT1		GRM7
	SMAD2	KCTD12	GRM8	METTL9	LCORL		GRM8
	SMC2	KCTD16	GRXCR1	MFHAS1	LEF-1		GRXCR1
	SMG7	KCTD3	GSC	MFI2	LGALSL		GSC
	SMPD1	KEL	GSN	MGAT4A	LHFP		GSN
	SNAI2	KHDRBS1	GSTM3	MGMT	LIN28A		GSTM3
	SNAP91	KHDRBS3	GTF2E1	MICAL2	LIN54		GTF2E1
	SNED1	KIAA0196	GTF2F2	MINOS1	LINGO2		GTF2F2
	SNTG1	KIAA0895	GTF3C2	MIPEP	LIPI		GTF3C2
	SNX31	KIAA1217	GUCA2A	MIPOL1	LONRF2		GUCA2A
	SNX4	KIAA1432	GUCA2B	MKI67	LOXHD1		GUCA2B
	SOBP	KIAA1841	GULP1	MLCK	LPAR5		GULP1
	SOHLH2	KIF18A	GYPC	MLH1	LPHN2		GYPC
	SORBS1	KIF21A	H1FNT	MLLT3	LPIN1		H1FNT
	SORCS1	KIF2A	HACE1	MOB3B	LRBA		HACE1
	SOX15	KIF6	HAND2	MORC1	LRGUK		HAND2
	SOX2	KIRREL3	HAS2	MOS	LRP1B		HAS2
	SOX9	KLF10	HDAC9	MPDZ	LRR1		HDAC9
	SPI1	KLF12	HDDC3	MPP6	LRRC19		HDDC3
	SPIC	KLF2	HDGFL1	MPPED2	LRRC25		HDGFL1
	SPIRE1	KLF3	HEATR4	MROH8	LRRC39		HEATR4
	SPON2	KLF4	HEATR5A	MRPL1	LRRC3B		HEATR5A
	SPRY1	KLF5	HECA	MRPL14	LRRC49		HECA
	SPTLC2	KLHL5	HELT	MRPL22	LRRC4C		HELT
	SPTLC3	KPNA6	HES1	MSH2	LRRC7		HES1
	SRP9	KRR1	HEXA	MSH6	LRRIQ3		HEXA
	SRSF1	KYNU	HFM1	MSR1	LRRN3		HFM1
	SS18	LAMA4	HIC2	MSRA	LRRTM1		HIC2
	STAP1	LARGE	HID1	MTR	LSAMP		HID1
	STC2	LCN9	HIF1AN	MTX1	LSM5		HIF1AN
	STRBP	LCORL	HIST3H2BB	MTX2	LTBP1		HIST3H2BB
	STX18	LDLRAD3	HIVEP3	MUC1	LUZP1		HIVEP3
	STXBP4	LECT2	HNMT	MUC16	LYG2		HNMT
	SUMO3	LEF-1	HNRNPA3	MUSK	LYN		HNRNPA3
	SYNM	LIF	HOXC13	MYBL2	M1AP		HOXC13
	SYTL3	LIMCH1	HPSE	MYL9	MACC1		HPSE
	TACR3	LINC00998	HS3ST1	MYO16	MAEL		HS3ST1
	TBC1D22A	LINGO2	HS3ST5	MYO7A	MAML3		HS3ST5
	TBL1XR1	LMAN2	HS3ST6	MZT1	MAN2A2		HS3ST6
	TBX2	LMBRD1	HSD17B6	N4BP2	MANEA		HSD17B6
	TBX4	LMNB1	HSP10	NA	MAP3K5		HSP10
	TBXT	LMO7	HSPA8	NAA11	MAP3K7		HSPA8
	TCF20	LPHN2	HTR1A	NAALADL2	MAP3K7CL		HTR1A
	TCIRG1	LPP	HTR1B	NAV3	MAP4K5		HTR1B
	TECRL	LRBA	HTR1F	NDC80	MAP7		HTR1F
	TENM3	LRIF1	HTR3A	NDFIP1	MAPK9		HTR3A
	TFAP2B	LRIG3	HUNK	NDST3	MARCO		HUNK
	TFAP2C	LRP1B	HUS1	NDST4	MARS2		HUS1
	TGFB2	LRP6	ICOS	NDUFA12	MAST4		ICOS
	TGFBR2	LRR1	ICT1	NDUFB1	MAT2B		ICT1
	TGFBR3	LRRC14B	IER5	NDUFB5	MBL2		IER5
	TGIF1	LRRC19	IFNAR2	NEBL	MBNL2		IFNAR2
	THOC6	LRRC3B	IFT43	NEDD4	MBOAT1		IFT43
	THUMPD2	LRRC4C	IGF2R	NEDD9	MBOAT2		IGF2R
	TIMP3	LRRIQ3	IGFBP7	NEIL3	MCHR1		IGFBP7
	TLE3	LRRK1	IGSF11	NEK2	MCTP2		IGSF11
	TLX1	LRRN1	IGSF21	NEK5	MDFIC		IGSF21
	TM4SF5	LRRN3	IGSF3	NELL1	MED10		IGSF3
	TM9SF2	LSMEM1	IGSF5	NEMF	MED13L		IGSF5
	TMCC1	LYN	IKKBETA	NEUROD6	MED27		IKKBETA
	TMEFF2	MAEL	IKZF2	NFIB	MEGF10		IKZF2
	TMEM117	MAGI1	IL11	NFKBIE	MEIS1		IL11
	TMEM14A	MANEA	IL6	NKAIN3	MEIS2		IL6
	TMEM161B	MAP2K4	IL7	NLGN1	METTL14		IL7
	TMEM184C	MAP3K5	IL8	NLN	METTL15		IL8
	TMEM247	MAP3K7	IMPAD1	NLRC4	METTL23		IMPAD1
	TMEM254	MAP3K7CL	IMPDH1	NMBR	METTL4		IMPDH1
	TMEM50B	MAP4K4	INA	NNT	METTL8		INA
	TMEM67	MAP4K5	INCENP	NOL10	MFSD11		INCENP
	TMTC1	MARCKS	INHBA	NOVA1	MGAT4B		INHBA
	TMTC2	MASP1	INTS10	NOX3	MGAT5		INTS10
	TMX3	MAST4	IPO5	NPAP1	MGAT5B		IPO5
	TNFRSF12A	MAT2B	IQCK	NPAS3	MGST2		IQCK
	TNFSF11	MBD5	IQGAP2	NPR1	MIPOL1		IQGAP2
	TNFSF18	MBNL2	IQGAP3	NPS	MMP15		IQGAP3
	TNIP3	MBOAT1	IRAK1BP1	NPY	MOB3B		IRAK1BP1
	TNR	MCHR1	IRF2	NR2C1	MPDZ		IRF2
	TNRC6A	MCTP2	IRF5	NR3C1	MPP6		IRF5
	TNRC6B	MED10	IRS2	NR4A2	MRAS		IRS2
	TNS3	MED27	IRX1	NR5A2	MRPL19		IRX1
	TP53INP1	MEGF9	IRX3	NRG3	MRPL22		IRX3
	TP63	MEI4	IRX5	NRP1	MRPL3		IRX5
	TPGS2	MEIS2	ISL1	NRROS	MRPS33		ISL1
	TPRG1	MEOX2	ISX	NRSN2	MSH4		ISX
	TRAM2	METTL15	ITGA8	NSL1	MSR1		ITGA8
	TRIB1	METTL21C	ITGB3BP	NSUN2	MSRB2		ITGB3BP
	TRIM62	METTL4	ITGB8	NTRK2	MTDH		ITGB8
	TRIM71	MGAT5	ITPR2	NTSR2	MTFMT		ITPR2
	TRIQK	MIPOL1	JAG1	NUBPL	MTPN		JAG1
	TRPC4AP	MLF1IP	JAK1	NUCB2	MTR		JAK1
	TRPS1	MLH1	JAK2	NUDCD1	MTX3		JAK2
	TSC22D1	MME	JARID2	NUDT12	MURC		JARID2
	TSN	MMP16	KAT6A	NUDT7	MUT		KAT6A
	TTC5	MNS1	KAT6B	NXN	MXRA7		KAT6B
	TTLL11	MOB4	KBTBD2	OBSCN	MYCN		KBTBD2
	TXNRD1	MOBP	KCMF1	ODC1	NA		KCMF1
	UBA6	MORN2	KCNA2	OGFRL1	NAA11		KCNA2
	UBAP2L	MPDZ	KCNA4	ONECUT1	NANOS1		KCNA4
	UBC	MRPL14	KCNAB1	OPA1	NAV3		KCNAB1
	UBE2E1	MRPS30	KCNAB2	OPCML	NCAM1		KCNAB2
	UBE2E2	MSRA	KCNC2	OPRM1	NCKAP1		KCNC2
	UBE3C	MTDH	KCNC4	OR10AD1	NCKAP5		KCNC4
	UBE4B	MTMR3	KCND2	OR10W1	NCOA3		KCND2
	UBL5	MTNR1A	KCNG3	OR2K2	NCOR1		KCNG3
	UBQLN4	MTPN	KCNH7	OR9A4	NCOR2		KCNH7
	UBR3	MTR	KCNJ13	OR9Q2	NCR3LG1		KCNJ13
	UGCG	MTSS1	KCNJ16	OSBPL8	NDC80		KCNJ16
	UNC5CL	MTUS2	KCNJ2	OSR1	NDFIP1		KCNJ2
	UNC93B1	MTX3	KCNJ3	OTOA	NDST3		KCNJ3
	UQCRH	MUT	KCNK5	OTP	NDST4		KCNK5
	USP16	MYC	KCNK9	OTUD1	NDUFB6		KCNK9
	USP34	MYO16	KCNMA1	OXR1	NEBL		KCNMA1
	UTP20	MYO1B	KCNMB2	OXSM	NEDD4		KCNMB2
	VEGFA	MYO1E	KCNQ5	PAG1	NEGR1		KCNQ5
	VEZF1	MYO5A	KCNRG	PAH	NEK11		KCNRG
	VSIR	MYOD1	KCNS3	PAK2	NELL1		KCNS3
	VWA3B	MYPN	KCNU1	PAK7	NENF		KCNU1
	WARS2	MYRFL	KCTD3	PALB2	NFASC		KCTD3
	WASF2	MYRIP	KCTD6	PAPD7	NFIB		KCTD6
	WDR17	NA	KHDRBS1	PAQR3	NFKB1		KHDRBS1
	WDR88	NAA11	KHDRBS3	PARD3	NGLY1		KHDRBS3
	WDR89	NABP1	KIAA0430	PAXIP1	NHLRC1		KIAA0430
	XPNPEP1	NANOS1	KIAA0754	PCDH15	NHLRC3		KIAA0754
	XPO1	NAV3	KIAA1107	PCDH17	NHP2L1		KIAA1107
	XPO6	NBAS	KIAA1324	PCDH7	NHSL1		KIAA1324
	YAE1	NCALD	KIAA1429	PCLO	NKX6-1		KIAA1429
	YAE1D1	NCAM2	KIF12	PCNX	NMBR		KIF12
	YIPF1	NCK2	KIF27	PCP4	NME9		KIF27
	YWHAZ	NCKAP5	KLF10	PCSK6	NMT2		KLF10
	ZC3H14	NDST3	KLF4	PCYT1A	NOL4		KLF4
	ZCCHC7	NDST4	KLHL31	PDC	NOP2		KLHL31
	ZCWPW2	NDUFA12	KMO	PDE1C	NOX3		KMO
	ZFAND3	NDUFB6	KRT71	PDHX	NPAP1		KRT71
	ZMYND15	NDUFV3	KRT72	PDK4	NPAS2		KRT72
	ZNF148	NEBL	KRT73	PDZRN4	NPAS3		KRT73
	ZNF518B	NEDD4	KRT74	PEG10	NPS		KRT74
	ZNF618	NEDD4L	KYNU	PELI2	NPY		KYNU
	ZNF638	NEGR1	LAMA4	PELO	NR2E1		LAMA4
	ZNF697	NEIL3	LARGE	PEX2	NR2F1		LARGE
	ZNF821	NELL1	LARP7	PEX5L	NR2F2		LARP7
	ZPBP	NEMF	LBH	PFKM	NR3C1		LBH
	ZPLD1	NFIB	LCA5	PGAP1	NR4A2		LCA5
	ZSWIM6	NFKB1	LCLAT1	PGM1	NRCAM		LCLAT1
	ZWINT	NIN	LEF-1	PHF14	NRG3		LEF-1
		NKAIN3	LHFPL2	PHF20	NSUN2		LHFPL2
		NKD1	LIN28A	PHLDA1	NSUN3		LIN28A
		NKX6-1	LIN9	PHLPP2	NTNG2		LIN9
		NLGN1	LINGO2	PHYHIPL	NUCB2		LINGO2
		NLN	LIPI	PIGF	NUDT12		LIPI
		NMB	LMAN2L	PIGZ	NUDT16		LMAN2L
		NMBR	LMCD1	PIK3C2A	NUMB		LMCD1
		NME7	LONRF1	PIK3CG	NUPL1		LONRF1
		NMNAT3	LPHN2	PITRM1	NXNL2		LPHN2
		NOVA1	LPIN1	PKHD1	NXPE2		LPIN1
		NPAS2	LPP	PKHD1L1	NXPH2		LPP
		NPAS3	LRP12	PKN2	OGFRL1		LRP12
		NPHP3	LRR1	PLA2R1	OLIG3		LRR1
		NPS	LRRC1	PLAG1	OPCML		LRRC1
		NR2C1	LRRC14B	PLCG1	OR7G1		LRRC14B
		NR2F1	LRRC20	PLD5	OSBPL3		LRRC20
		NR3C1	LRRC28	PLEKHG3	OSBPL8		LRRC28
		NR4A2	LRRC4C	PLEKHG7	OSGIN2		LRRC4C
		NR5A2	LRRC7	PLK1	OSTN		LRRC7
		NREP	LRRIQ1	PLN	OTP		LRRIQ1
		NRG2	LRRIQ3	PLXDC2	OTUD7A		LRRIQ3
		NRG3	LRRK1	PLXNA2	OTX2		LRRK1
		NRIP2	LRRN1	PMP22	OXGR1		LRRN1
		NSMCE2	LRRN3	POGZ	OXR1		LRRN3
		NSMCE4A	LRRTM1	POLD3	PAG1		LRRTM1
		NSUN3	LRRTM4	POMK	PAIP2B		LRRTM4
		NSUN5	LRTM2	POSTN	PAM		LRTM2
		NTNG1	LTBP1	POT1	PAPLN		LTBP1
		NTNG2	LTN1	POU1F1	PAPPA		LTN1
		NTRK2	LYSMD4	POU2AF1	PAQR3		LYSMD4
		NUBPL	LZTS1	PPAP2B	PARD6B		LZTS1
		NUDT12	MACC1	PPFIA2	PARP1		MACC1
		NUDT5	MACF1	PPP1R2	PARP8		MACF1
		NUP153	MAGEF1	PPP1R36	PAX2		MAGEF1
		NUP205	MAGI1	PPP1R9A	PCBD1		MAGI1
		NXN	MAN1A1	PRDM11	PCCA		MAN1A1
		NXNL2	MAN2A1	PRDX3	PCDH15		MAN2A1
		NXPH2	MAN2A2	PRKAR2B	PCDH17		MAN2A2
		OCIAD1	MANEA	PRKCE	PCDH18		MANEA
		OCIAD2	MAP2K4	PRLH	PCDH7		MAP2K4
		OFCC1	MAP3K5	PRLR	PCDH9		MAP3K5
		OLFM3	MAP3K7	PROX1	PCDHA2		MAP3K7
		OLFM4	MAP3K7CL	PRPS1L1	PCDHB15		MAP3K7CL
		ONECUT1	MAP7	PRR16	PCDHGA1		MAP7
		OPRK1	MAPK10	PRSS12	PCED1B		MAPK10
		OPRM1	MARCKS	PRSS37	PCP4		MARCKS
		OR6V1	MARS2	PSAT1	PDC		MARS2
		ORC4	MAS1	PSIP1	PDCD1LG2		MAS1
		OSGIN2	MASP1	PSKH2	PDCD4		MASP1
		OSR1	MAST4	PSMB2	PDCD6IP		MAST4
		OSTC	MAT2B	PSMD7	PDCL3		MAT2B
		OTOG	MBD2	PSME4	PDE4B		MBD2
		OTUD1	MBNL2	PTCHD2	PDE4D		MBNL2
		OTUD7A	MBOAT1	PTER	PDGFC		MBOAT1
		P4HA3	MC4R	PTGER2	PDHA2		MC4R
		PAG1	MCHR1	PTGS2	PDIA6		MCHR1
		PAH	MCM3	PTK2B	PDZRN4		MCM3
		PANK1	MED13L	PTPLB	PEF1		MED13L
		PAPD7	MEF2A	PTPN12	PELI2		MEF2A
		PAPSS1	MEF2D	PTPN13	PELO		MEF2D
		PAQR3	MEGF9	PTPN4	PEX13		MEGF9
		PARD3B	MEI4	PTPRC	PEX2		MEI4
		PARP11	MEIS1	PTPRE	PFDN1		MEIS1
		PARP8	METTL15	PURG	PFKL		METTL15
		PCBD1	METTL21C	PVRL3	PFN2		METTL21C
		PCDH7	METTL4	PWWP2A	PGAP1		METTL4
		PCDH9	METTL6	QKI	PGEPII		METTL6
		PCDHA11	MFSD9	RAB17	PGPEP1		MFSD9
		PCDHA2	MGARP	RAB27A	PHF20L1		MGARP
		PCDHA5	MGAT4A	RAB27B	PIAS2		MGAT4A
		PCF11	MGLUR3	RAB28	PIGL		MGLUR3
		PCLO	MGLUR8	RAB33B	PIK3CG		MGLUR8
		PCNXL2	MGMT	RAC1	PITX2		MGMT
		PCP4	MIA3	RAD23B	PKHD1		MIA3
		PCSK6	MIPOL1	RALA	PLA2G2C		MIPOL1
		PCYT1A	MLF1IP	RALYL	PLA2G2D		MLF1IP
		PDCD6IP	MLH1	RAP1B	PLA2G4A		MLH1
		PDCL3	MLLT4	RASA1	PLCB1		MLLT4
		PDE4B	MLXIPL	RBCK1	PLCB4		MLXIPL
		PDE7B	MME	RBFOX1	PLCL1		MME
		PDGFC	MMS22L	RBFOX3	PLD1		MMS22L
		PDHA2	MNS1	RBL1	PLD5		MNS1
		PDK4	MOGAT1	RBM39	PLEKHM1		MOGAT1
		PDPR	MON2	RDH14	PLK2		MON2
		PDZK1IP1	MORC1	RETNLB	PLOD2		MORC1
		PEF1	MOXD1	REV1	PLXNA2		MOXD1
		PENK	MPDZ	RFC3	PMP2		MPDZ
		PEX13	MPPED2	RFX7	PNPLA1		MPPED2
		PEX2	MPV17	RGMB	PNPLA8		MPV17
		PEX7	MROH2A	RGS2	POC5		MROH2A
		PFKP	MRPL22	RGS7	POGK		MRPL22
		PFN2	MRPS16	RGS7BP	POMK		MRPS16
		PHACTR2	MRPS30	RHOH	PON1		MRPS30
		PHF20L1	MSR1	RIMS1	POT1		MSR1
		PHLDA1	MSRA	RIMS2	POU3F1		MSRA
		PIGN	MSX2	RIPK4	PPA2		MSX2
		PIH1D1	MTDH	RMDN2	PPAP2B		MTDH
		PIK3R1	MTL5	RNF139	PPFIA2		MTL5
		PIP	MTMR2	RNF144B	PPP1R9A		MTMR2
		PITRM1	MTUS2	RNF150	PRDM13		MTUS2
		PITX2	MTX2	RNF217	PRELID2		MTX2
		PKHD1	MTX3	ROBO2	PREPL		MTX3
		PKHD1L1	MUT	ROR1	PREX1		MUT
		PKIB	MVB12B	RORA	PRG4		MVB12B
		PKNOX1	MX1	RPGRIP1L	PRKAA2		MX1
		PKP4	MX2	RPIA	PRKAR1A		MX2
		PLAC8L1	MYCBP2	RPL17	PRKAR2B		MYCBP2
		PLCB1	MYH11	RPL23A	PRKCE		MYH11
		PLCB4	MYO16	RPLP1	PRKG1		MYO16
		PLCL1	MYO1D	RPS26	PRLHR		MYO1D
		PLEK	MYO1E	RPS6KC1	PRLR		MYO1E
		PLEKHA8	MYO1G	RRAGC	PRMT3		MYO1G
		PLEKHG3	MYOZ1	RRP12	PRMT6		MYOZ1
		PLEKHM1	N6AMT1	RSL24D1	PROX1		N6AMT1
		PLEKHO2	NA	RSPO2	PRPF38B		NA
		PLG	NAA15	RUNX3	PRPS1L1		NAA15
		PLIN3	NAALADL2	RWDD3	PRR16		NAALADL2
		PLXDC2	NANOS1	RXRG	PRTG		NANOS1
		PLXNA2	NAT9	RYR2	PSAT1		NAT9
		PMP22	NAV2	RYR3	PSCA		NAV2
		POGK	NAV3	SALL1	PSEN2		NAV3
		POLQ	NBAS	SAMD12	PTCHD4		NBAS
		POMK	NCAM2	SASH1	PTDSS1		NCAM2
		PON2	NCAPG2	SASS6	PTF1A		NCAPG2
		PON3	NCEH1	SATB1	PTGES		NCEH1
		POSTN	NCOR2	SCARB1	PTGFRN		NCOR2
		POU2F1	NDC80	SCFD2	PTGS2		NDC80
		POU4F3	NDE1	SCHIP1	PTK2		NDE1
		PPAP2B	NDFIP1	SCIN	PTPN4		NDFIP1
		PPFIA2	NDNF	SCN7A	PTPRB		NDNF
		PPIB	NDST3	SCOC	PTPRG		NDST3
		PPME1	NDST4	SDCBP	PTPRZ1		NDST4
		PPP1R36	NDUFB4	SDHAF1	PTX3		NDUFB4
		PPP1R8	NDUFB6	SEC11A	PUS10		NDUFB6
		PPP2R1B	NDUFB8	SEC23A	PWWP2A		NDUFB8
		PPP3CA	NDUFV3	SEC23IP	QKI		NDUFV3
		PQLC3	NEBL	SEMA3A	R3HDM1		NEBL
		PRDM14	NEGR1	SEMA3E	RAB11FIP2		NEGR1
		PRELID2	NEIL3	SEMA4D	RAB11FIP4		NEIL3
		PRG4	NEK11	SEMA4F	RAB27A		NEK11
		PRICKLE2	NELL1	SENP1	RAB28		NELL1
		PRKAG2	NEO1	SENP5	RAB32		NEO1
		PRKAR2B	NFASC	SERTAD4	RAB3C		NFASC
		PRKCE	NFATC2	SETD7	RAD21		NFATC2
		PRKD1	NFE2L3	SGCD	RAD51AP2		NFE2L3
		PRKG1	NFIB	SGTB	RALYL		NFIB
		PRLHR	NFIL3	SH3BP4	RAMP3		NFIL3
		PRLR	NKX2-5	SH3PXD2A	RAP2A		NKX2-5
		PRMT6	NKX6-1	SH3TC1	RAPGEF1		NKX6-1
		PROM1	NLN	SHC3	RAPGEF5		NLN
		PROS1	NMBR	SHFM1	RAPSN		NMBR
		PROX1	NMS	SIAH3	RASGRP3		NMS
		PRPS1L1	NMUR2	SIDT1	RASL12		NMUR2
		PRR15	NNT	SIPA1L1	RASSF3		NNT
		PRSS38	NOD1	SIX2	RB1CC1		NOD1
		PRTG	NODAL	SIX3	RBFOX1		NODAL
		PSKH2	NOL4	SKOR2	RBL2		NOL4
		PTCHD4	NOVA1	SKP1	RBM24		NOVA1
		PTER	NOX3	SLA	RBM25		NOX3
		PTGDR	NPAP1	SLC12A6	RBMS1		NPAP1
		PTGER3	NPAS2	SLC16A9	RBPMS		NPAS2
		PTGIS	NPHP3	SLC22A14	RCCD1		NPHP3
		PTK2	NPR3	SLC24A2	RCL1		NPR3
		PTN	NPSR1	SLC25A13	RCOR3		NPSR1
		PTP4A2	NPVF	SLC26A3	RD3		NPVF
		PTPN14	NR0B2	SLC26A4	REEP3		NR0B2
		PTPN3	NR1F2	SLC27A3	REL		NR1F2
		PTPN4	NR3C1	SLC27A6	RFC1		NR3C1
		PTPRC	NR4A2	SLC28A3	RFTN1		NR4A2
		PTPRQ	NREP	SLC29A1	RFTN2		NREP
		PTPRS	NRG1	SLC30A6	RFX7		NRG1
		PURA	NRG3	SLC35A3	RGMA		NRG3
		PUS10	NRN1	SLC35B2	RGMB		NRN1
		PYGO1	NSL1	SLC35B3	RGS7		NSL1
		QKI	NSUN3	SLC4A4	RHAG		NSUN3
		QPCT	NSUN5	SLC4A5	RHBDF2		NSUN5
		RAB11FIP1	NTNG1	SLC4A7	RHOB		NTNG1
		RAB28	NTRK2	SLC51A	RIMS1		NTRK2
		RAB32	NTSR2	SLC5A12	RIMS2		NTSR2
		RAD23B	NUAK1	SLC5A9	RIN3		NUAK1
		RALA	NUDC	SLC6A15	RIOK2		NUDC
		RALYL	NUDT12	SLCO3A1	RIPK2		NUDT12
		RAP2A	NUDT13	SLITRK1	RMI1		NUDT13
		RASSF9	NUMB	SLITRK6	RNF13		NUMB
		RBFOX1	NUP155	SLU7	RNF144A		NUP155
		RBFOX3	NUP54	SMAD2	RNF144B		NUP54
		RBMS3	NXN	SMCO1	RNF180		NXN
		RCAN2	NXNL2	SMIM13	RNF213		NXNL2
		RCL1	NXPH1	SMOC2	RNF217		NXPH1
		REPS1	OAF	SMYD1	ROCK2		OAF
		RFTN1	OAT	SNAPC3	RPAP3		OAT
		RFX8	OCIAD1	SND1	RPH3AL		OCIAD1
		RGMA	ODF1	SNPRA1	RPL10L		ODF1
		RGS1	OLFM1	SNX13	RPL17		OLFM1
		RGS13	OLFM3	SOGA1	RPL3		OLFM3
		RGS14	OLFML2B	SOHLH1	RPLP0		OLFML2B
		RGS18	OLIG3	SORCS1	RPRM		OLIG3
		RGS2	ONECUT1	SORCS3	RPRML		ONECUT1
		RGS21	ONECUT2	SOS2	RPS26		ONECUT2
		RGS6	OPA1	SOSTDC1	RPS4X		OPA1
		RGS7BP	OPTN	SOWAHB	RPS6KA1		OPTN
		RHNO1	OR10AD1	SOX11	RPS6KC1		OR10AD1
		RHOBTB1	OR10J5	SOX2	RRAGC		OR10J5
		RHOBTB3	OR2A5	SOX4	RRAS2		OR2A5
		RIMS1	OR4D11	SOX5	RSL24D1		OR4D11
		RIN2	OR6N2	SOX6	RSPO2		OR6N2
		RIOK2	OR7G2	SPAG17	RTKN		OR7G2
		RIPK2	OSBP	SPAG6	RUNX1T1		OSBP
		RNASEH2B	OSBPL8	SPATA17	RWDD3		OSBPL8
		RNF114	OSR1	SPATA31D1	RYR2		OSR1
		RNF13	OSR2	SPATA6	RYR3		OSR2
		RNF139	OSTN	SPEF2	S1PR3		OSTN
		RNF144B	OXR1	SPICE1	SAMD12		OXR1
		RNF145	P2RY6	SPOPL	SASS6		P2RY6
		RNF148	P4HA1	SPP2	SATB1		P4HA1
		RNF152	PABPC1	SPRYD7	SATB2		PABPC1
		RNF217	PAIP2B	SPTLC3	SCARB1		PAIP2B
		ROBO2	PAK7	SRBD1	SCD5		PAK7
		ROCK2	PALD1	SRD5A2	SCFD2		PALD1
		ROR2	PAM	SREK1IP1	SCYL1		PAM
		RORA	PAMR1	SRSF7	SDC2		PAMR1
		RPH3AL	PAPD7	SSPN	SEC14L1		PAPD7
		RPL10L	PAPPA	SSTR1	SEC23A		PAPPA
		RPLP0	PAQR8	ST7	SEC24D		PAQR8
		RPRM	PARP1	ST8SIA1	SEMA4C		PARP1
		RPRML	PARP6	STAC	SEMA4D		PARP6
		RPS24	PATL1	STARD13	SEMA4F		PATL1
		RPS4X	PAX2	STEAP3	SEMA6A		PAX2
		RPS6KC1	PAX7	STK31	SERTM1		PAX7
		RRAGC	PBX3	STK33	SETD7		PBX3
		RRM2B	PCBD1	STK39	SETDB1		PCBD1
		RSL24D1	PCDH17	STMN2	SFRP1		PCDH17
		RUNX1T1	PCDH18	STXBP5	SGCD		PCDH18
		RUNX2	PCDH7	STXBP6	SGCE		PCDH7
		RYR3	PCGF6	SUCLG1	SGOL2		PCGF6
		S1PR1	PCLO	SUPT20H	SH2D4B		PCLO
		S1PR3	PCM1	SUV39H2	SH3BGRL2		PCM1
		SAMD8	PCSK1	SV2B	SHOC2		PCSK1
		SAP30BP	PCSK5	SVEP1	SHPRH		PCSK5
		SATB1	PDCD10	SYBU	SIM1		PDCD10
		SATB2	PDCD4	SYF2	SIX2		PDCD4
		SAV1	PDCD6IP	SYNDIG1	SIX3		PDCD6IP
		SCAF8	PDCL3	SYNE4	SLC16A7		PDCL3
		SCHIP1	PDE10A	SYNM	SLC20A2		PDE10A
		SCN2A	PDE3A	SYT1	SLC22A16		PDE3A
		SCN3A	PDE4B	SYT14	SLC24A2		PDE4B
		SCOC	PDE4D	TAS2R1	SLC24A4		PDE4D
		SCP2	PDE7B	TAS2R3	SLC25A4		PDE7B
		SCYL1	PDE8A	TAS2R4	SLC28A3		PDE8A
		SCYL3	PDHA2	TAT	SLC2A10		PDHA2
		SEC11A	PDIA5	TBC1D1	SLC2A13		PDIA5
		SEC24A	PDS5B	TBC1D22A	SLC2A9		PDS5B
		SEMA3A	PELI2	TBC1D5	SLC30A8		PELI2
		SEMA3E	PELO	TBCA	SLC31A2		PELO
		SEMA4D	PENK	TBL1XR1	SLC35A5		PENK
		SEMA6A	PEX2	TBX15	SLC35B4		PEX2
		SEMA6B	PFKP	TBXAS1	SLC35F4		PFKP
		SERINC1	PFN2	TECRL	SLC38A4		PFN2
		SERPINA4	PGAP1	TEN1	SLC39A10		PGAP1
		SERPINA5	PGM1	TES	SLC39A8		PGM1
		SERPINB8	PHF14	TEX15	SLC44A3		PHF14
		SERTAD2	PIAS2	TEX30	SLC46A2		PIAS2
		SERTAD4	PIBF1	TFAP2B	SLC4A9		PIBF1
		SGK1	PIH1D1	TFAP2E	SLC51B		PIH1D1
		SGPL1	PIH1D2	TFEC	SLC5A9		PIH1D2
		SGTB	PIK3C2B	TFRC	SLC6A17		PIK3C2B
		SH2D4B	PJA2	TG	SLC6A5		PJA2
		SH3RF2	PKDCC	TGIF2	SLC7A14		PKDCC
		SHFM1	PKHD1	THBD	SLC9A9		PKHD1
		SHISA3	PKIB	THBS3	SLITRK1		PKIB
		SHPRH	PKNOX1	THNSL2	SLITRK6		PKNOX1
		SIK2	PKNOX2	THSD7A	SLU7		PKNOX2
		SLAIN2	PLAT	THSD7B	SMAD2		PLAT
		SLC10A2	PLCH1	TIAM2	SMIM19		PLCH1
		SLC16A12	PLCL2	TIMM22	SMOC2		PLCL2
		SLC17A7	PLD5	TIMP3	SMYD3		PLD5
		SLC1A4	PLEKHG3	TLDC2	SNCAIP		PLEKHG3
		SLC22A16	PLIN3	TLE1	SNRNP200		PLIN3
		SLC22A3	PLOD2	TLE3	SNX2		PLOD2
		SLC24A4	PLXDC2	TLE4	SNX3		PLXDC2
		SLC25A13	PMM2	TLR4	SORBS2		PMM2
		SLC25A21	PMP22	TM9SF2	SORCS3		PMP22
		SLC26A4	PNLDC1	TMC6	SORL1		PNLDC1
		SLC26A7	POGK	TMEM106B	SOS2		POGK
		SLC27A3	POLR1D	TMEM173	SOX17		POLR1D
		SLC28A3	POMK	TMEM178A	SOX5		POMK
		SLC2A12	POU1F1	TMEM184C	SP3		POU1F1
		SLC2A9	POU2F1	TMEM2	SPATA19		POU2F1
		SLC34A1	POU2F3	TMEM200A	SPATA6		POU2F3
		SLC35B3	POU3F1	TMEM247	SPATS2L		POU3F1
		SLC35B4	PPAP2B	TMEM45B	SPEF2		PPAP2B
		SLC35D3	PPAPDC1A	TMEM65	SPG20		PPAPDC1A
		SLC35F5	PPAPDC2	TMPO	SPHKAP		PPAPDC2
		SLC38A11	PPBP	TMTC1	SPIN1		PPBP
		SLC39A8	PPIP5K2	TMTC2	SPOPL		PPIP5K2
		SLC44A3	PPM1H	TMX1	SPRED2		PPM1H
		SLC46A3	PPP1R15B	TMX3	SPTLC3		PPP1R15B
		SLC4A4	PPP1R36	TNFRSF19	SQSTM1		PPP1R36
		SLC4A5	PPP1R8	TNFSF13B	SREK1		PPP1R8
		SLC51A	PPP2R1B	TNP1	SRSF3		PPP2R1B
		SLC6A12	PPP2R3A	TNRC6C	SSBP4		PPP2R3A
		SLC7A14	PPP3CA	TNS1	SSTR1		PPP3CA
		SLCO3A1	PPP6R3	TOX3	ST3GAL1		PPP6R3
		SLCO5A1	PRDM1	TP53I11	ST7		PRDM1
		SLCO6A1	PRDM14	TPD52L1	ST8SIA2		PRDM14
		SMAD5	PRDM5	TPK1	ST8SIA5		PRDM5
		SMAP1	PREX1	TRAM1L1	STAB2		PREX1
		SMARCA2	PRICKLE2	TRANK1	STARD7		PRICKLE2
		SNAI1	PRKAB1	TRAT1	STEAP3		PRKAB1
		SNCAIP	PRKACB	TRIB1	STK24		PRKACB
		SND1	PRKCB	TRIB2	STK3		PRKCB
		SNPRA1	PRKCZ	TRIB3	STK31		PRKCZ
		SNX1	PRKD1	TRIM35	STK33		PRKD1
		SNX2	PRLR	TRIM36	STK38		PRLR
		SNX20	PRMT6	TRIM46	STMN2		PRMT6
		SNX22	PROS1	TRIQK	STMND1		PROS1
		SOD1	PROX1	TRPM3	STPG2		PROX1
		SOHLH1	PRPF8	TRPS1	STRADB		PRPF8
		SORCS1	PRPS1L1	TRUB1	STXBP3		PRPS1L1
		SORCS2	PRUNE2	TSHZ1	STXBP5		PRUNE2
		SORCS3	PSAT1	TSHZ2	SUCLG1		PSAT1
		SORL1	PSD3	TSKU	SULF1		PSD3
		SOWAHB	PSKH2	TSPAN18	SUSD1		PSKH2
		SOX17	PSMC5	TSPAN19	SUZ12		PSMC5
		SOX5	PSMD5	TSPYL5	SV2C		PSMD5
		SP4	PSMD7	TSPYL6	SWT1		PSMD7
		SPATA18	PSMG1	TTC1	SYT10		PSMG1
		SPATA9	PTAFR	TTC14	TAC1		PTAFR
		SPEF2	PTBP2	TTC26	TACR1		PTBP2
		SPIN1	PTCHD4	TTC29	TACR3		PTCHD4
		SPOCD1	PTER	TTC32	TAF7		PTER
		SPOPL	PTF1A	TTC6	TANK		PTF1A
		SPRED2	PTGER3	TTC9	TAS2R1		PTGER3
		SPTLC1	PTH2R	TTF2	TASP1		PTH2R
		SPTLC2	PTK2B	TTI1	TBC1D16		PTK2B
		SRBD1	PTP4A2	TUBGCP3	TBC1D22A		PTP4A2
		SRD5A1	PTPDC1	TUFT1	TBC1D5		PTPDC1
		SREK1	PTPN13	TUSC1	TBCA		PTPN13
		SRGAP1	PTPN14	TUSC3	TBK1		PTPN14
		SRSF3	PTPN3	TXNDC16	TBX15		PTPN3
		SSPN	PTPRG	TXNDC9	TBX3		PTPRG
		ST6GAL1	PTPRR	TYRP1	TEC		PTPRR
		ST7	PTPRS	UBC	TECRL		PTPRS
		ST8SIA2	PURG	UBE2QL1	TES		PURG
		STARD3NL	PVRL3	UBE2V2	TET2		PVRL3
		STARD6	QKI	UBL3	TEX36		QKI
		STAT1	RAB11FIP2	UBN2	TFAP2B		RAB11FIP2
		STIL	RAB14	UBXN2B	TFAP2D		RAB14
		STIM2	RAB2A	UBXN7	TFEC		RAB2A
		STK38	RAB33B	UCHL5	TFPI2		RAB33B
		STMN2	RAB37	UGGT2	TGS1		RAB37
		STOX2	RAB3C	UNC13C	THBS4		RAB3C
		STPG2	RAB3IL1	UNC5D	THOC3		RAB3IL1
		STX18	RACGAP1	UPF1	THSD1		RACGAP1
		STXBP5	RAD23B	UPP2	THSD7A		RAD23B
		STXBP5L	RAD51AP2	UQCRH	THSD7B		RAD51AP2
		STXBP6	RALGPS2	USH1C	TIAM2		RALGPS2
		SUCLG1	RALYL	USMG5	TINAGL1		RALYL
		SUCO	RAP2A	USP13	TLE4		RAP2A
		SUPT20H	RAPGEF5	USP15	TLK1		RAPGEF5
		SV2B	RAPSN	USP44	TLR1		RAPSN
		SVOPL	RARB	USP47	TLR10		RARB
		SYBU	RASA1	USP6NL	TLR3		RASA1
		SYNE1	RASSF9	UTP11L	TLR4		RASSF9
		SYNE2	RBFOX1	VEGFA	TM4SF1		RBFOX1
		SYNPO2L	RBMS3	VEGFC	TM4SF4		RBMS3
		SYNPR	RCAN2	VPS13C	TMA7		RCAN2
		SYT4	RCBTB1	VPS8	TMCC2		RCBTB1
		TACC2	RCCD1	VRK1	TMEM106B		RCCD1
		TACR3	RCL1	VRK2	TMEM117		RCL1
		TADA1	RDH14	VSTM2L	TMEM127		RDH14
		TAF4	REEP3	VSTM4	TMEM131		REEP3
		TAL1	RERE	VTCN1	TMEM132B		RERE
		TANC2	RFC3	VWA2	TMEM132E		RFC3
		TAPT1	RFTN2	VWA3A	TMEM135		RFTN2
		TAS2R16	RGS1	VWC2	TMEM150C		RGS1
		TBC1D1	RGS13	WASF1	TMEM155		RGS13
		TBC1D2	RGS18	WBSCR28	TMEM163		RGS18
		TBC1D22A	RGS21	WDFY1	TMEM167A		RGS21
		TBC1D2B	RGS3	WDFY4	TMEM184C		RGS3
		TBC1D30	RGS7	WDR41	TMEM215		RGS7
		TBC1D5	RGS8	WDR72	TMEM260		RGS8
		TBL1XR1	RHBG	WDR96	TMEM261		RHBG
		TCF12	RIMKLA	WFS1	TMEM45B		RIMKLA
		TCF21	RIMS1	WIPF1	TMEM5		RIMS1
		TCF7L2	RIMS2	WISP1	TMEM51		RIMS2
		TDO2	RMI1	XKR8	TMEM65		RMI1
		TEC	RNF13	XPR1	TMEM71		RNF13
		TEK	RNF144B	XXYLT1	TMEM74		RNF144B
		TEKT3	RNF150	XYLB	TMTC1		RNF150
		TEX30	RNF180	YAE1D1	TNC		RNF180
		TEX37	RNF187	YWHAZ	TNFRSF21		RNF187
		TFAP2A	RNF213	ZBBX	TNFSF18		RNF213
		TFAP2B	RNF217	ZBED5	TNRC6B		RNF217
		TFAP2D	RNPC3	ZBTB21	TNS3		RNPC3
		TFPI	ROBO2	ZBTB7A	TOP2B		ROBO2
		TFRC	ROR1	ZC3H13	TOR1A		ROR1
		TG	ROR2	ZC3HAV1L	TOR1B		ROR2
		TGFBI	RORA	ZCCHC6	TOX		RORA
		TGS1	RPA2	ZDHHC17	TPK1		RPA2
		THBS4	RPAP2	ZDHHC19	TPMT		RPAP2
		THEMIS2	RPF1	ZEB2	TPP2		RPF1
		THSD7B	RPL23A	ZFHX3	TPR		RPL23A
		TIAM1	RPL3	ZFP64	TRAF5		RPL3
		TIFA	RPLP0	ZFPM2	TRAK2		RPLP0
		TIMM22	RPLP1	ZMAT3	TRAM1L1		RPLP1
		TINAG	RPRM	ZNF134	TRDN		RPRM
		TINAGL1	RPS24	ZNF169	TRIB2		RPS24
		TLR4	RPS6KC1	ZNF326	TRIM24		RPS6KC1
		TMC1	RRAGC	ZNF410	TRIM36		RRAGC
		TMCO1	RSPO2	ZNF462	TRIM66		RSPO2
		TMCO5A	RSPO4	ZNF512	TRIM9		RSPO4
		TMEM108	RTN1	ZNF592	TRIQK		RTN1
		TMEM114	RTP4	ZNF608	TRMT13		RTP4
		TMEM117	RUNX3	ZNF641	TRMT6		RUNX3
		TMEM132C	RWDD3	ZNF703	TRPM2		RWDD3
		TMEM132E	RXFP3	ZNF704	TSHZ2		RXFP3
		TMEM156	RYR2	ZNF710	TSNARE1		RYR2
		TMEM161B	RYR3	ZNF804B	TSPYL5		RYR3
		TMEM2	S1PR1	ZNF821	TTC1		S1PR1
		TMEM215	SALL1	ZP4	TTC34		SALL1
		TMEM26	SAMHD1		TTC6		SAMHD1
		TMEM38B	SARS		TTK		SARS
		TMEM39B	SATB1		TUSC3		SATB1
		TMEM53	SAYSD1		TWISTNB		SAYSD1
		TMEM65	SCARA3		TXNDC9		SCARA3
		TMEM71	SCARB1		UBAC2		SCARB1
		TMPO	SCARF1		UBASH3B		SCARF1
		TMPPE	SCG2		UBE2O		SCG2
		TMPRSS15	SCG5		UBE2QL1		SCG5
		TMX3	SCIN		UBQLN1		SCIN
		TMX4	SCLT1		UBXN10		SCLT1
		TNFAIP8L1	SCN2A		UBXN11		SCN2A
		TNFSF18	SCN7A		UCK1		SCN7A
		TOR1AIP1	SCP2		UFM1		SCP2
		TPD52	SCUBE2		UGCG		SCUBE2
		TPK1	SDCCAG8		UGGT2		SDCCAG8
		TPR	SDR9C7		UNC45A		SDR9C7
		TPT1	SEC14L1		UNC5B		SEC14L1
		TRAF3IP1	SEC23IP		UNC5C		SEC23IP
		TRAK1	SEC24C		UNC5D		SEC24C
		TRAM1L1	SEC31B		UPP2		SEC31B
		TRANK1	SEMA3A		USP20		SEMA3A
		TRAPPC11	SEMA3D		USP36		SEMA3D
		TRAPPC9	SEMA3E		USP7		SEMA3E
		TRBV11-1	SEMA4D		UTP11L		SEMA4D
		TRBV19	SEMA5B		UTP6		SEMA5B
		TRDN	SEMA6A		UTRN		SEMA6A
		TRIB1	SEMA6D		VAX1		SEMA6D
		TRIB2	SERINC1		VEPH1		SERINC1
		TRIM24	SERPINB8		VRK1		SERPINB8
		TRIM47	SERPINF1		VSNL1		SERPINF1
		TRIM71	SERPINF2		VWA3A		SERPINF2
		TRPC4	SERPINI1		VWA3B		SERPINI1
		TRPC7	SESN3		VWA5B1		SESN3
		TRPM3	SETBP1		WARS2		SETBP1
		TSC22D2	SETDB2		WBP1		SETDB2
		TSHZ3	SGCD		WDFY1		SGCD
		TSN	SGMS1		WDFY3		SGMS1
		TTC32	SGPP2		WDR1		SGPP2
		TTC8	SH2D4B		WDR19		SH2D4B
		TTF1	SH3BGRL2		WDR41		SH3BGRL2
		TTK	SH3BP5		WDR54		SH3BP5
		TTLL7	SH3GL2		WDR64		SH3GL2
		TUBGCP3	SH3PXD2A		WIPF1		SH3PXD2A
		TULP3	SHANK2		WNT2		SHANK2
		TUSC3	SHOC2		WNT4		SHOC2
		TWIST2	SHOX2		WWTR1		SHOX2
		TYRP1	SIAH2		XIRP2		SIAH2
		UACA	SIK2		XPR1		SIK2
		UBE2E3	SIPA1L2		YTHDC2		SIPA1L2
		UBL3	SIRT1		ZBBX		SIRT1
		UBQLN1	SIX3		ZBED5		SIX3
		UBXN2B	SLC10A2		ZBTB10		SLC10A2
		UCHL1	SLC10A7		ZBTB21		SLC10A7
		UCK2	SLC14A2		ZBTB40		SLC14A2
		UFM1	SLC16A9		ZBTB7C		SLC16A9
		UGGT2	SLC17A7		ZC2HC1A		SLC17A7
		ULK2	SLC24A5		ZC3H13		SLC24A5
		UNC13C	SLC25A17		ZCCHC6		SLC25A17
		UNC13D	SLC25A21		ZDHHC17		SLC25A21
		UNC5B	SLC26A4		ZFAT		SLC26A4
		UNC5D	SLC27A3		ZFP37		SLC27A3
		UNK	SLC28A1		ZFYVE1		SLC28A1
		URI1	SLC28A3		ZMAT2		SLC28A3
		USP45	SLC2A13		ZMAT4		SLC2A13
		USP46	SLC30A7		ZNF134		SLC30A7
		USP47	SLC35A5		ZNF326		SLC35A5
		UTP11L	SLC35F4		ZNF330		SLC35F4
		UTP15	SLC43A2		ZNF366		SLC43A2
		UTRN	SLC4A3		ZNF461		SLC4A3
		UXS1	SLC4A4		ZNF565		SLC4A4
		VAC14	SLC4A7		ZNF567		SLC4A7
		VASH1	SLC5A9		ZNF608		SLC5A9
		VAV3	SLC6A15		ZNF638		SLC6A15
		VDAC2	SLC6A17		ZNF683		SLC6A17
		VEGFA	SLC9A2		ZNF704		SLC9A2
		VEGFC	SLC9A3R1		ZNF770		SLC9A3R1
		VIPAS39	SLC9A9		ZNF804A		SLC9A9
		VPS13C	SLCO4C1		ZNF804B		SLCO4C1
		VPS41	SLCO5A1		ZNF821		SLCO5A1
		VPS53	SMAD2		ZP4		SMAD2
		VSTM4	SMARCA2		ZRANB3		SMARCA2
		VWA8	SMARCAD1				SMARCAD1
		VWF	SMARCD1				SMARCD1
		WAC	SMARCD2				SMARCD2
		WASF2	SMG1				SMG1
		WBP2	SMPDL3B				SMPDL3B
		WBP4	SMYD3				SMYD3
		WDFY3	SNCAIP				SNCAIP
		WDFY4	SNRK				SNRK
		WDR1	SNRPC				SNRPC
		WDR59	SNX13				SNX13
		WDR64	SNX17				SNX17
		WDR72	SNX2				SNX2
		WDR73	SOGA1				SOGA1
		WIF1	SORBS2				SORBS2
		WIPF1	SORCS1				SORCS1
		WNT4	SOWAHB				SOWAHB
		WRB	SOX11				SOX11
		WWTR1	SOX13				SOX13
		XIRP2	SOX2				SOX2
		XKR4	SOX4				SOX4
		YAE1D1	SOX5				SOX5
		YTHDC2	SOX9				SOX9
		ZADH2	SP4				SP4
		ZBBX	SPAG17				SPAG17
		ZBED5	SPARCL1				SPARCL1
		ZBED6	SPATA6				SPATA6
		ZBTB1	SPATA6L				SPATA6L
		ZBTB21	SPEF2				SPEF2
		ZBTB25	SPICE1				SPICE1
		ZBTB38	SPIDR				SPIDR
		ZBTB40	SPIN1				SPIN1
		ZC2HC1A	SPOCD1				SPOCD1
		ZC3H11A	SPOPL				SPOPL
		ZCWPW2	SPP2				SPP2
		ZDHHC17	SPRED2				SPRED2
		ZDHHC19	SPTLC1				SPTLC1
		ZDHHC21	SPTLC3				SPTLC3
		ZEB2	SRD5A1				SRD5A1
		ZFAND5	SREK1				SREK1
		ZFAT	SREK1IP1				SREK1IP1
		ZFPM2	SRGAP2				SRGAP2
		ZHX2	SRRM4				SRRM4
		ZMAT2	SSBP2				SSBP2
		ZNF134	ST3GAL1				ST3GAL1
		ZNF280D	ST8SIA1				ST8SIA1
		ZNF366	ST8SIA2				ST8SIA2
		ZNF385D	ST8SIA3				ST8SIA3
		ZNF407	ST8SIA4				ST8SIA4
		ZNF462	ST8SIA5				ST8SIA5
		ZNF474	STAC				STAC
		ZNF516	STAMBP				STAMBP
		ZNF536	STARD13				STARD13
		ZNF608	STARD6				STARD6
		ZNF619	STC2				STC2
		ZNF703	STIM2				STIM2
		ZNF710	STK3				STK3
		ZNF800	STMN2				STMN2
		ZNF821	STOX2				STOX2
		ZP4	STPG2				STPG2
		ZSCAN2	STX12				STX12
		ZSWIM6	STXBP3				STXBP3
			STXBP5				STXBP5
			STXBP5L				STXBP5L
			STXBP6				STXBP6
			SUCLG1				SUCLG1
			SULF2				SULF2
			SUN3				SUN3
			SYF2				SYF2
			SYNM				SYNM
			SYNPR				SYNPR
			SYT1				SYT1
			SYT10				SYT10
			SYT17				SYT17
			SYT4				SYT4
			SYT6				SYT6
			TAF13				TAF13
			TAF3				TAF3
			TAF5				TAF5
			TANC1				TANC1
			TARS				TARS
			TARSL2				TARSL2
			TAS1R2				TAS1R2
			TASP1				TASP1
			TATDN3				TATDN3
			TBC1D20				TBC1D20
			TBC1D22A				TBC1D22A
			TBC1D5				TBC1D5
			TBL1XR1				TBL1XR1
			TBL2				TBL2
			TBX15				TBX15
			TBX3				TBX3
			TCF15				TCF15
			TCF4				TCF4
			TEKT2				TEKT2
			TEKT3				TEKT3
			TEX15				TEX15
			TEX30				TEX30
			TEX35				TEX35
			TEX9				TEX9
			TFAP2B				TFAP2B
			TFB1M				TFB1M
			TFF2				TFF2
			TFF3				TFF3
			TGFBR3				TGFBR3
			THBS4				THBS4
			THEMIS2				THEMIS2
			THSD7A				THSD7A
			THSD7B				THSD7B
			TIAM2				TIAM2
			TIMM22				TIMM22
			TIMM8B				TIMM8B
			TIMP2				TIMP2
			TLCD2				TLCD2
			TLDC2				TLDC2
			TLE3				TLE3
			TLE4				TLE4
			TLK1				TLK1
			TLR3				TLR3
			TLR4				TLR4
			TMEM104				TMEM104
			TMEM108				TMEM108
			TMEM114				TMEM114
			TMEM132B				TMEM132B
			TMEM132C				TMEM132C
			TMEM132E				TMEM132E
			TMEM161B				TMEM161B
			TMEM167A				TMEM167A
			TMEM167B				TMEM167B
			TMEM182				TMEM182
			TMEM186				TMEM186
			TMEM200A				TMEM200A
			TMEM202				TMEM202
			TMEM212				TMEM212
			TMEM215				TMEM215
			TMEM218				TMEM218
			TMEM233				TMEM233
			TMEM260				TMEM260
			TMEM38B				TMEM38B
			TMEM45B				TMEM45B
			TMEM74				TMEM74
			TMPO				TMPO
			TMPRSS15				TMPRSS15
			TMPRSS2				TMPRSS2
			TMPRSS4				TMPRSS4
			TMTC1				TMTC1
			TMTC2				TMTC2
			TMX1				TMX1
			TNC				TNC
			TNFAIP3				TNFAIP3
			TNFAIP8				TNFAIP8
			TNFSF10				TNFSF10
			TNFSF13B				TNFSF13B
			TNPO3				TNPO3
			TNRC6C				TNRC6C
			TNS3				TNS3
			TOPAZ1				TOPAZ1
			TOX				TOX
			TOX3				TOX3
			TPK1				TPK1
			TPP2				TPP2
			TPT1				TPT1
			TRAF1				TRAF1
			TRAM1L1				TRAM1L1
			TRAM2				TRAM2
			TRANK1				TRANK1
			TRAPPC11				TRAPPC11
			TRAPPC3				TRAPPC3
			TRAPPC9				TRAPPC9
			TRDN				TRDN
			TRIM29				TRIM29
			TRIM33				TRIM33
			TRIM35				TRIM35
			TRIM42				TRIM42
			TRIM9				TRIM9
			TRIML1				TRIML1
			TRIQK				TRIQK
			TRPM8				TRPM8
			TRPS1				TRPS1
			TSACC				TSACC
			TSC22D2				TSC22D2
			TSHZ1				TSHZ1
			TSHZ2				TSHZ2
			TSNARE1				TSNARE1
			TSPAN33				TSPAN33
			TTC18				TTC18
			TTC29				TTC29
			TTK				TTK
			TTLL2				TTLL2
			TTLL7				TTLL7
			TUSC1				TUSC1
			TUSC2				TUSC2
			TUSC3				TUSC3
			TXLNB				TXLNB
			TXNRD1				TXNRD1
			UBA5				UBA5
			UBAC2				UBAC2
			UBE2E3				UBE2E3
			UBE2L3				UBE2L3
			UBE2V2				UBE2V2
			UBE3C				UBE3C
			UBQLN1				UBQLN1
			UCN				UCN
			UGP2				UGP2
			ULK4				ULK4
			UMODL1				UMODL1
			UNC13B				UNC13B
			UNC45A				UNC45A
			UNC5B				UNC5B
			UNC5C				UNC5C
			UNC5D				UNC5D
			UNC93A				UNC93A
			UPP2				UPP2
			UQCRB				UQCRB
			UQCRH				UQCRH
			URI1				URI1
			USP15				USP15
			USP28				USP28
			USP29				USP29
			USP36				USP36
			USP42				USP42
			USP7				USP7
			UST				UST
			UTP11L				UTP11L
			UTS2B				UTS2B
			VAV3				VAV3
			VEGFC				VEGFC
			VEPH1				VEPH1
			VPS37D				VPS37D
			VPS8				VPS8
			VRK1				VRK1
			VWA5B1				VWA5B1
			WASF1				WASF1
			WASF2				WASF2
			WDFY3				WDFY3
			WDR11				WDR11
			WDR47				WDR47
			WDR49				WDR49
			WDR52				WDR52
			WDR64				WDR64
			WDR7				WDR7
			WDR70				WDR70
			WDR72				WDR72
			WDR81				WDR81
			WFS1				WFS1
			WISP3				WISP3
			WNT4				WNT4
			WRB				WRB
			WRN				WRN
			WWC2				WWC2
			XKR8				XKR8
			XPA				XPA
			XPNPEP1				XPNPEP1
			XPR1				XPR1
			XRCC2				XRCC2
			XXYLT1				XXYLT1
			XYLT1				XYLT1
			YDJC				YDJC
			YIPF5				YIPF5
			YTHDC2				YTHDC2
			YWHAZ				YWHAZ
			ZBBX				ZBBX
			ZBTB20				ZBTB20
			ZBTB21				ZBTB21
			ZBTB40				ZBTB40
			ZBTB7C				ZBTB7C
			ZC3H11A				ZC3H11A
			ZCCHC6				ZCCHC6
			ZCWPW2				ZCWPW2
			ZDHHC17				ZDHHC17
			ZEB1				ZEB1
			ZFAT				ZFAT
			ZFHX3				ZFHX3
			ZFP2				ZFP2
			ZFP42				ZFP42
			ZFPM2				ZFPM2
			ZHX2				ZHX2
			ZNF134				ZNF134
			ZNF169				ZNF169
			ZNF18				ZNF18
			ZNF326				ZNF326
			ZNF366				ZNF366
			ZNF385B				ZNF385B
			ZNF385D				ZNF385D
			ZNF462				ZNF462
			ZNF474				ZNF474
			ZNF513				ZNF513
			ZNF532				ZNF532
			ZNF608				ZNF608
			ZNF618				ZNF618
			ZNF638				ZNF638
			ZNF644				ZNF644
			ZNF664				ZNF664
			ZNF703				ZNF703
			ZNF770				ZNF770
			ZNF804B				ZNF804B
			ZNHIT6				ZNHIT6
			ZNRF2				ZNRF2
			ZO1				ZO1
			ZO2				ZO2
			ZP4				ZP4
			ZPLD1				ZPLD1
			ZRANB3				ZRANB3
			ZW10				ZW10
			ZWINT				ZWINT
							ACKR3
							ACO1
							ACPL2
							ACTN2
							ADAM22
							ADAMTS16
							ADAMTS18
							ADAMTS2
							ADAMTS7
							ADCYAP1
							ADTRP
							AGO1
							AGO2
							AGO4
							AHSA1
							AK8
							AKAP11
							AKAP13
							AKAP5
							AKAP6
							AKR1D1
							ALDH3A1
							ALDH8A1
							ALPK1
							ALPL
							AMN1
							ANG-1
							ANGEL1
							ANKRD10
							ANKRD13C
							ANKRD42
							ANLN
							AP1AR
							AP1M1
							ARF6
							ARFGAP3
							ARHGAP15
							ARHGAP20
							ARHGAP25
							ARHGAP26
							ARHGAP27
							ARHGEF38
							ARHGEF7
							ARL5B
							ARRDC3
							ASB7
							ASCL1
							ASIC2
							ASIC5
							ASNS
							ATL1
							ATP10D
							ATP11A
							ATP1B1
							ATP6V1C1
							ATP6V1H
							ATP8B1
							ATXN1L
							AZIN1
							B3GALT1
							BANK1
							BAZ1A
							BCCIP
							BEND4
							BHLHE22
							BMP10
							BRAP
							BRF2
							BTBD11
							C11orf53
							C11orf74
							C12orf42
							C12orf56
							C14orf166B
							C19orf10
							C1GALT1
							C1orf105
							C1orf112
							C1orf94
							C20orf196
							C2CD3
							C2orf40
							C2orf50
							C4orf32
							C5orf48
							C6orf118
							CA1
							CA13
							CACNA1D
							CACNA2D1
							CALN1
							CAMK1D
							CAMK1G
							CAMLG
							CAP2
							CASP9
							CAST
							CCDC158
							CCDC53
							CCDC59
							CCDC66
							CCL1
							CCND2
							CCNG2
							CD226
							CDC123
							CDC2
							CDC42EP3
							CDH12
							CDH18
							CDH2
							CDH26
							CDH8
							CDKAL1
							CDKL3
							CDS1
							CEBPD
							CEP350
							CERS3
							CGGBP1
							CHD2
							CHGB
							CHN1
							CHN2
							CHRM2
							CHRNA1
							CHSY1
							CIT
							CLDN11
							CLIC5
							CLRN3
							CLSTN2
							CLVS2
							CNGB3
							CNOT10
							CNOT2
							CNRIP1
							CNTNAP5
							COBL
							COBLL1
							COL16A1
							COL25A1
							COL9A1
							COMMD3
							COMMD8
							COPS8
							COQ10B
							CPD
							CPNE8
							CPQ
							CPS1
							CPSF2
							CRBN
							CRTAP
							CRY1
							CTDSPL
							CTRC
							CTSO
							CUL3
							CWH43
							CXCL14
							CXXC4
							CYB5R3
							CYLC2
							CYP4X1
							DAAM1
							DAAM2
							DAPK2
							DARS
							DAZL
							DCLK2
							DDX46
							DEFB112
							DGKH
							DGKI
							DIAPH3
							DIEXF
							DKK1
							DLG1
							DMRT3
							DMRTA1
							DNAH5
							DNAH7
							DNAJC1
							DNAJC16
							DND1
							DOC2B
							DOCK1
							DOK3
							DPH5
							DPP6
							DPP9
							DPT
							DPY19L1
							DPY19L2
							DRAM1
							DSC3
							DSCAM
							DUSP4
							DYNC1I1
							DYRK2
							EBAG9
							ECE
							ECI2
							EDEM3
							EDN1
							EFCAB11
							EFCAB6
							EFNA5
							EIF2AK3
							ELF1
							ELMO1
							ENC1
							ENPP4
							ENPP7
							ENTPD3
							EPB41L1
							EPDR1
							EPM2A
							ETNPPL
							ETS1
							EXOC4
							EYA2
							EYA4
							F11
							F12
							F3
							FA2H
							FABP5
							FAM114A1
							FAM124B
							FAM135A
							FAM150A
							FAM178B
							FAM180A
							FAM204A
							FAM78B
							FAM83B
							FAM84B
							FAM8A1
							FASLG
							FAT1
							FBXO30
							FER1L6
							FGD6
							FGR
							FKBP14
							FLRT2
							FOCAD
							FOXM1
							FOXN3
							FREM2
							FRMD4A
							FRMD8
							FSHR
							FTL
							FUCA2
							G2E3
							GABRA5
							GABRB2
							GABRG1
							GABRG3
							GALC
							GALNT13
							GALNT18
							GALNTL5
							GC
							GCC1
							GCNT2
							GDA
							GJA1
							GJB5
							GLB1
							GLG1
							GLI3
							GLRB
							GLS
							GLT6D1
							GMPR
							GNAI1
							GNPDA2
							GOSR1
							GOT1L1
							GPR149
							GRB10
							GRB14
							GRK6
							GRM1
							GRPEL1
							GSDMC
							GSTCD
							GTDC1
							GTF2I
							GTF2IRD1
							H2AFY
							HABP2
							HADH
							HARS
							HARS2
							HCN1
							HCRTR1
							HCRTR2
							HERC1
							HERC4
							HEY1
							HHAT
							HINT1
							HIP1
							HIVEP1
							HMCN1
							HORMAD2
							HS6ST3
							HSF2
							HSPA2
							HSPD1
							HSPE1
							ID2
							IFT74
							IGF1
							IGFBP3
							IK
							IL20RA
							IL26
							ILDR2
							IMPG1
							INFG
							INPP4B
							INTS12
							INTS3
							IQCJ
							IQSEC3
							IRF6
							ISPD
							IST1
							ITGA4
							ITGA9
							ITGB4
							KCNA10
							KCNB1
							KCNF1
							KCNH1
							KCNIP4
							KCNJ15
							KCNJ6
							KCNN2
							KCNT1
							KCNV1
							KCTD12
							KCTD16
							KEL
							KIAA0196
							KIAA0895
							KIAA1217
							KIAA1432
							KIAA1841
							KIF18A
							KIF21A
							KIF2A
							KIF6
							KIRREL3
							KLF12
							KLF2
							KLF3
							KLF5
							KLHL5
							KPNA6
							KRR1
							LCN9
							LCORL
							LDLRAD3
							LECT2
							LIF
							LIMCH1
							LINC00998
							LMAN2
							LMBRD1
							LMNB1
							LMO7
							LRBA
							LRIF1
							LRIG3
							LRP1B
							LRP6
							LRRC19
							LRRC3B
							LSMEM1
							LYN
							MAEL
							MAP4K4
							MAP4K5
							MBD5
							MCTP2
							MED10
							MED27
							MEIS2
							MEOX2
							MGAT5
							MMP16
							MOB4
							MOBP
							MORN2
							MRPL14
							MTMR3
							MTNR1A
							MTPN
							MTR
							MTSS1
							MYC
							MYO1B
							MYO5A
							MYOD1
							MYPN
							MYRFL
							MYRIP
							NAA11
							NABP1
							NCALD
							NCK2
							NCKAP5
							NDUFA12
							NEDD4
							NEDD4L
							NEMF
							NFKB1
							NIN
							NKAIN3
							NKD1
							NLGN1
							NMB
							NME7
							NMNAT3
							NPAS3
							NPS
							NR2C1
							NR2F1
							NR5A2
							NRG2
							NRIP2
							NSMCE2
							NSMCE4A
							NTNG2
							NUBPL
							NUDT5
							NUP153
							NUP205
							NXPH2
							OCIAD2
							OFCC1
							OLFM4
							OPRK1
							OPRM1
							OR6V1
[truncated: 1,279 more rows]
