# Supplementary material for: Population structure and selection signal analysis of indigenous sheep from the southern edge of the Taklamakan Desert
Source: BMC Genomics. 2024 Jul 9;25:681. doi: 10.1186/s12864-024-10581-y (PMC11232224; doi:10.1186/s12864-024-10581-y)
Supplement: Supplementary file 2 — Supplementary Material 2 [file 12864_2024_10581_MOESM2_ESM.xlsx]

## Sheet: Sheet1
Table S2:Gene annotation of potential candidate regions detected by XP-EHH(1%)
OAR	START	END	xpehh	normxpehh	Gene ID	Gene name
1	205643699	205643699	0.481322	3.79605	ENSOARG00000020687、ENSOARG00000020690	USP13、NDUFB5
1	204318650	204318650	0.469021	3.69044	ENSOARG00000020670、ENSOARG00000020674	DNAJC19、FXR1
1	204359827	204359827	0.465713	3.66204	ENSOARG00000020674、ENSOARG00000020678	FXR1、CCDC39
1	204888811	204888811	0.45905	3.60483	ENSOARG00000020682、ENSOARG00000020685	TTC14、PEX5L
6	75081396	75081396	0.457939	3.48653	ENSOARG00000005761、ENSOARG00000005854	IGFBP7
1	206345395	206345395	0.456936	3.58668	ENSOARG00000020713、ENSOARG00000020716	ZMAT3、KCNMB2
1	204703146	204703146	0.454841	3.56869	ENSOARG00000020682、ENSOARG00000020685	TTC14、PEX5L
6	74991321	74991321	0.452027	3.43584	ENSOARG00000005761、ENSOARG00000005854	IGFBP7
1	206280505	206280505	0.449735	3.52486	ENSOARG00000020713、ENSOARG00000020716	ZMAT3、KCNMB2
1	206495189	206495189	0.444535	3.48021	ENSOARG00000020716、ENSOARG00000020719	KCNMB2、TBL1XR1
1	205113600	205113600	0.44097	3.4496	ENSOARG00000020682、ENSOARG00000020685	TTC14、PEX5L
1	207829883	207829883	0.438382	3.42738	ENSOARG00000020716、ENSOARG00000020719	KCNMB2、TBL1XR1
1	205650603	205650603	0.435039	3.39868	ENSOARG00000020687、ENSOARG00000020690	USP13、NDUFB5
1	205779832	205779832	0.431609	3.36923	ENSOARG00000020696、ENSOARG00000020697	ACTL6A、GNB4
1	204285713	204285713	0.428044	3.33862	ENSOARG00000014598、ENSOARG00000020670、ENSOARG00000020674	SOX2、DNAJC19、FXR1
1	205682238	205682238	0.425902	3.32023	ENSOARG00000020687、ENSOARG00000020690、ENSOARG00000020692	USP13、NDUFB5、MRPL47
6	74669339	74669339	0.425504	3.20843	ENSOARG00000005761、ENSOARG00000005854	IGFBP7
1	205434173	205434173	0.423512	3.29971	ENSOARG00000020685	PEX5L
1	207433824	207433824	0.423049	3.29574	ENSOARG00000020716、ENSOARG00000020719	KCNMB2、TBL1XR1
1	206210386	206210386	0.422451	3.2906	ENSOARG00000020711、ENSOARG00000020713、ENSOARG00000020716	PIK3CA、ZMAT3、KCNMB2
1	204261744	204261744	0.419381	3.26425	ENSOARG00000014598、ENSOARG00000020670	SOX2、DNAJC19
1	205559496	205559496	0.418721	3.25858	ENSOARG00000020687	USP13
1	204997183	204997183	0.41611	3.23616	ENSOARG00000020682、ENSOARG00000020685	TTC14、PEX5L
1	206381536	206381536	0.415997	3.23519	ENSOARG00000020716、ENSOARG00000020719	KCNMB2、TBL1XR1
1	205593573	205593573	0.415547	3.23133	ENSOARG00000020687	USP13
6	72522320	72522320	0.412028	3.09288	ENSOARG00000005761、ENSOARG00000005854	IGFBP7
6	74860996	74860996	0.411151	3.08536	ENSOARG00000005761、ENSOARG00000005854	IGFBP7
6	74571209	74571209	0.411097	3.0849	ENSOARG00000005761、ENSOARG00000005854	IGFBP7
1	205388216	205388216	0.41074	3.19006	ENSOARG00000020685	PEX5L
1	207880816	207880816	0.407115	3.15893	ENSOARG00000020716、ENSOARG00000020719	KCNMB2、TBL1XR1
1	206934045	206934045	0.402558	3.11981	ENSOARG00000020716、ENSOARG00000020719	KCNMB2、TBL1XR1
1	207002717	207002717	0.401302	3.10903	ENSOARG00000020716、ENSOARG00000020719	KCNMB2、TBL1XR1
1	206575244	206575244	0.401292	3.10894	ENSOARG00000020716、ENSOARG00000020719	KCNMB2、TBL1XR1
1	206962351	206962351	0.399761	3.09579	ENSOARG00000020716、ENSOARG00000020719	KCNMB2、TBL1XR1
3	131974637	131974637	0.398523	3.43964	ENSOARG00000016133、ENSOARG00000016162、ENSOARG00000016181	NCKAP1L、GTSF1、ITGA5
1	205803683	205803683	0.397187	3.0737	ENSOARG00000020696、ENSOARG00000020697	ACTL6A、GNB4
1	205447152	205447152	0.397046	3.07248	ENSOARG00000020685、ENSOARG00000020685	PEX5L、PEX5L
1	204524388	204524388	0.3966	3.06866	ENSOARG00000020674、ENSOARG00000020678	FXR1、CCDC39
1	205468808	205468808	0.395622	3.06026	ENSOARG00000020685	PEX5L
1	207718795	207718795	0.394668	3.05207	ENSOARG00000020716、ENSOARG00000020719	KCNMB2、TBL1XR1
6	72531659	72531659	0.393539	2.93435	ENSOARG00000005761、ENSOARG00000005854	IGFBP7
6	80654272	80654272	0.392831	2.92828	ENSOARG00000006290、ENSOARG00000006407	EPHA5
1	205342835	205342835	0.392069	3.02975	ENSOARG00000020685、ENSOARG00000020685	PEX5L、PEX5L
1	206146978	206146978	0.391866	3.02801	ENSOARG00000020711、ENSOARG00000020713	PIK3CA、ZMAT3
6	75198985	75198985	0.390345	2.90697	ENSOARG00000005761、ENSOARG00000005854	IGFBP7
1	204956094	204956094	0.389514	3.00782	ENSOARG00000020682、ENSOARG00000020685	TTC14、PEX5L
3	122962022	122962022	0.385108	3.31589	ENSOARG00000015436、ENSOARG00000015455	C3H12orf50
1	207986922	207986922	0.383834	2.95905	ENSOARG00000020716、ENSOARG00000020719	KCNMB2、TBL1XR1
3	122782986	122782986	0.382994	3.29638	ENSOARG00000015436、ENSOARG00000015455	C3H12orf50
6	72483238	72483238	0.381721	2.83302	ENSOARG00000005761、ENSOARG00000005854	IGFBP7
6	80789381	80789381	0.38072	2.82444	ENSOARG00000006407	EPHA5
6	74961416	74961416	0.380057	2.81876	ENSOARG00000005761、ENSOARG00000005854	IGFBP7
1	207446282	207446282	0.378255	2.91115	ENSOARG00000020716、ENSOARG00000020719	KCNMB2、TBL1XR1
1	205149854	205149854	0.37714	2.90158	ENSOARG00000020682、ENSOARG00000020685	TTC14、PEX5L
6	80631794	80631794	0.376877	2.79149	ENSOARG00000006290、ENSOARG00000006407	EPHA5
1	205290327	205290327	0.375829	2.89032	ENSOARG00000020685、ENSOARG00000020685	PEX5L、PEX5L
1	197995552	197995552	0.373367	2.86918	ENSOARG00000020492、ENSOARG00000020495	SST、RTP4
3	131329608	131329608	0.371553	3.19084	ENSOARG00000016016	VEZT
1	207137228	207137228	0.370895	2.84796	ENSOARG00000020716、ENSOARG00000020719	KCNMB2、TBL1XR1
1	207542157	207542157	0.370421	2.84389	ENSOARG00000020716、ENSOARG00000020719	KCNMB2、TBL1XR1
1	204228576	204228576	0.37037	2.84345	ENSOARG00000014598、ENSOARG00000020670	SOX2、DNAJC19
6	50157151	50157151	0.370349	2.73552	ENSOARG00000009059、ENSOARG00000009142	PCDH7
1	206673509	206673509	0.369031	2.83196	ENSOARG00000020716、ENSOARG00000020719	KCNMB2、TBL1XR1
6	80594442	80594442	0.367935	2.71482	ENSOARG00000006290、ENSOARG00000006407	EPHA5
3	131850842	131850842	0.367424	3.15275	ENSOARG00000016083、ENSOARG00000016096、ENSOARG00000016104	GLYCAM-1、PPP1R1A、PDE1B
6	75104130	75104130	0.366763	2.70477	ENSOARG00000005761、ENSOARG00000005854	IGFBP7
1	207635268	207635268	0.365921	2.80526	ENSOARG00000020716、ENSOARG00000020719	KCNMB2、TBL1XR1
1	206618174	206618174	0.363987	2.78865	ENSOARG00000020716、ENSOARG00000020719	KCNMB2、TBL1XR1
13	58277048	58277048	0.363949	3.06733	ENSOARG00000018039、ENSOARG00000018105	BMP7、TFAP2C
1	206130246	206130246	0.363733	2.78647	ENSOARG00000020711、ENSOARG00000020713	PIK3CA、ZMAT3
3	131946021	131946021	0.36317	3.11351	ENSOARG00000016162、ENSOARG00000016181、ENSOARG00000016133	GTSF1、ITGA5、NCKAP1L
1	208783460	208783460	0.361736	2.76932	ENSOARG00000020719、ENSOARG00000020722	TBL1XR1、NAALADL2
13	58215548	58215548	0.361544	3.04399	ENSOARG00000018039	BMP7
1	207774907	207774907	0.359926	2.75378	ENSOARG00000020716、ENSOARG00000020719	KCNMB2、TBL1XR1
3	131577718	131577718	0.359677	3.08128	ENSOARG00000016063、ENSOARG00000016075	USP44
3	131811064	131811064	0.358298	3.06856	ENSOARG00000016075、ENSOARG00000016083、ENSOARG00000016096	GLYCAM-1、PPP1R1A
1	205928420	205928420	0.355092	2.71228	ENSOARG00000020697、ENSOARG00000020701、ENSOARG00000020704	GNB4、MFN1
3	123678673	123678673	0.353535	3.02462	ENSOARG00000015436、ENSOARG00000015455	C3H12orf50
6	74663881	74663881	0.353516	2.59119	ENSOARG00000005761、ENSOARG00000005854	IGFBP7
1	208984867	208984867	0.350937	2.67661	ENSOARG00000020719、ENSOARG00000020722	TBL1XR1、NAALADL2
6	68391775	68391775	0.349561	2.55728	ENSOARG00000018560、ENSOARG00000018640	USP46、RASL11B
3	132517902	132517902	0.347764	2.97139	ENSOARG00000016363、ENSOARG00000016380	HOXC13、CALCOCO1
1	205910028	205910028	0.346762	2.64076	ENSOARG00000020697、ENSOARG00000020701	GNB4、MFN1
6	50188540	50188540	0.345998	2.52673	ENSOARG00000009059、ENSOARG00000009142	PCDH7
6	80074213	80074213	0.345869	2.52562	ENSOARG00000006132、ENSOARG00000006290	TECRL
1	206865920	206865920	0.344661	2.62272	ENSOARG00000020716、ENSOARG00000020719	KCNMB2、TBL1XR1
6	86274276	86274276	0.344468	2.51361	ENSOARG00000012378	SLC4A4
1	198025116	198025116	0.344122	2.6181	ENSOARG00000020492、ENSOARG00000020495	SST、RTP4
3	122792453	122792453	0.343953	2.93623	ENSOARG00000015436、ENSOARG00000015455	C3H12orf50
3	122627691	122627691	0.343644	2.93338	ENSOARG00000015436、ENSOARG00000015455	C3H12orf50
6	75634259	75634259	0.341706	2.48993	ENSOARG00000005761、ENSOARG00000005854	IGFBP7
6	75595713	75595713	0.341425	2.48752	ENSOARG00000005761、ENSOARG00000005854	IGFBP7
3	132388906	132388906	0.341289	2.91165	ENSOARG00000016306、ENSOARG00000016319、ENSOARG00000016331、ENSOARG00000016342、ENSOARG00000016352、ENSOARG00000016363	HOXC8、HOXC9、HOXC10、HOXC11、HOXC12、HOXC13
3	131661481	131661481	0.34048	2.90419	ENSOARG00000016063、ENSOARG00000016075	USP44
3	96072471	96072471	0.340426	2.90369	ENSOARG00000012369、ENSOARG00000012443	SLC4A5
1	208805662	208805662	0.339947	2.58225	ENSOARG00000020719、ENSOARG00000020722	TBL1XR1、NAALADL2
1	205762877	205762877	0.339874	2.58162	ENSOARG00000020696、ENSOARG00000020697	ACTL6A、GNB4
1	206660906	206660906	0.338924	2.57347	ENSOARG00000020716、ENSOARG00000020719	KCNMB2、TBL1XR1
1	207252541	207252541	0.33689	2.556	ENSOARG00000020716、ENSOARG00000020719	KCNMB2、TBL1XR1
1	197767213	197767213	0.336424	2.552	ENSOARG00000020484、ENSOARG00000020487	LPP、BCL6
1	207569328	207569328	0.33603	2.54862	ENSOARG00000020716、ENSOARG00000020719	KCNMB2、TBL1XR1
3	132151018	132151018	0.335924	2.86216	ENSOARG00000016240、ENSOARG00000016251、ENSOARG00000016261	HNRNPA1、CBX5、SMUG1
3	122153974	122153974	0.334803	2.85182	ENSOARG00000015403、ENSOARG00000015421	NTS、MGAT4C
1	161912812	161912812	0.333738	2.52894	ENSOARG00000017823、ENSOARG00000017875	DCBLD2、COL8A1
6	75533914	75533914	0.333665	2.42098	ENSOARG00000005761、ENSOARG00000005854	IGFBP7
3	131292423	131292423	0.333423	2.83909	ENSOARG00000016016、ENSOARG00000016026	VEZT
1	206750611	206750611	0.333018	2.52276	ENSOARG00000020716、ENSOARG00000020719	KCNMB2、TBL1XR1
6	75707839	75707839	0.332596	2.41182	ENSOARG00000005761、ENSOARG00000005854	IGFBP7
1	207394907	207394907	0.332542	2.51867	ENSOARG00000020716、ENSOARG00000020719	KCNMB2、TBL1XR1
3	132529165	132529165	0.33251	2.83067	ENSOARG00000016363、ENSOARG00000016380	HOXC13、CALCOCO1
1	205872828	205872828	0.332051	2.51446	ENSOARG00000020696、ENSOARG00000020697	ACTL6A、GNB4
1	197630332	197630332	0.331608	2.51065	ENSOARG00000020484、ENSOARG00000020487	LPP、BCL6
5	13892044	13892044	0.331469	3.33772	ENSOARG00000000285、ENSOARG00000000531	INSR、ARHGEF18
1	208863864	208863864	0.330954	2.50504	ENSOARG00000020719、ENSOARG00000020722	TBL1XR1、NAALADL2
3	96026207	96026207	0.330471	2.81186	ENSOARG00000012369	SLC4A5
1	208910198	208910198	0.330113	2.49782	ENSOARG00000020719、ENSOARG00000020722	TBL1XR1、NAALADL2
6	68177342	68177342	0.329943	2.38907	ENSOARG00000018525、ENSOARG00000018560	SPATA18、USP46
1	207177721	207177721	0.329885	2.49586	ENSOARG00000020716、ENSOARG00000020719	KCNMB2、TBL1XR1
15	50977128	50977128	0.328611	3.30797	ENSOARG00000006995、ENSOARG00000006714、ENSOARG00000007394	FCHSD2、P2RY6、ARHGEF17
1	208814200	208814200	0.328297	2.48223	ENSOARG00000020719、ENSOARG00000020722	TBL1XR1、NAALADL2
1	208113037	208113037	0.327748	2.47751	ENSOARG00000020716、ENSOARG00000020719	KCNMB2、TBL1XR1
1	207100178	207100178	0.326678	2.46833	ENSOARG00000020716、ENSOARG00000020719	KCNMB2、TBL1XR1
3	132415345	132415345	0.3261	2.77154	ENSOARG00000016331、ENSOARG00000016342、ENSOARG00000016352、ENSOARG00000016363、ENSOARG00000016380	HOXC10、HOXC11、HOXC12、HOXC13、CALCOCO1
6	75464467	75464467	0.326085	2.35599	ENSOARG00000005761、ENSOARG00000005854	IGFBP7
1	209854981	209854981	0.325634	2.45936	ENSOARG00000020722	NAALADL2
1	50271790	50271790	0.325583	2.45893	ENSOARG00000012319	LOC101120030
6	86248665	86248665	0.325027	2.34692	ENSOARG00000012378	SLC4A4
3	122253451	122253451	0.323256	2.7453	ENSOARG00000015421、ENSOARG00000015436	MGAT4C
13	6093649	6093649	0.323209	2.67196	ENSOARG00000010798、ENSOARG00000010864	SPTLC3
25	16205135	16205135	0.323025	3.15265	ENSOARG00000004265、ENSOARG00000004318	ANK3、CDK1
3	123161165	123161165	0.322551	2.7388	ENSOARG00000015436、ENSOARG00000015455	C3H12orf50
6	85752485	85752485	0.322203	2.32271	ENSOARG00000007800、ENSOARG00000011735	UTP3、RUFY3
6	50057607	50057607	0.322041	2.32132	ENSOARG00000009059、ENSOARG00000009142	PCDH7
6	71989102	71989102	0.322028	2.32121	ENSOARG00000004754、ENSOARG00000004859、ENSOARG00000004868	THEGL、HOPX、SPINK2
6	80268424	80268424	0.321942	2.32047	ENSOARG00000006290、ENSOARG00000006407	EPHA5
5	74667509	74667509	0.321364	3.23319	ENSOARG00000014137、ENSOARG00000014250	MAT2B
3	132367619	132367619	0.321299	2.72725	ENSOARG00000016296、ENSOARG00000016306、ENSOARG00000016319、ENSOARG00000016331、ENSOARG00000016342	HOXC6、HOXC8、HOXC9、HOXC10、HOXC11
3	122312240	122312240	0.321259	2.72688	ENSOARG00000015421、ENSOARG00000015436、ENSOARG00000015455	MGAT4C、C3H12orf50
13	69449017	69449017	0.320954	2.65008	ENSOARG00000001700、ENSOARG00000002204	PLCG1、LPIN3
6	68328819	68328819	0.320804	2.31071	ENSOARG00000018560	USP46
13	64745739	64745739	0.320694	2.64755	ENSOARG00000015308、ENSOARG00000015468	CNBD2、EPB41L1
1	209694914	209694914	0.320203	2.41274	ENSOARG00000020722	NAALADL2
12	35649854	35649854	0.319002	3.22722	ENSOARG00000011174、ENSOARG00000011451	C1orf112、SCYL3
6	74557385	74557385	0.318658	2.29231	ENSOARG00000005761、ENSOARG00000005854	IGFBP7
6	80531786	80531786	0.318598	2.2918	ENSOARG00000006290、ENSOARG00000006407	EPHA5
3	122208361	122208361	0.318515	2.70156	ENSOARG00000015421	MGAT4C
3	131563798	131563798	0.318402	2.70052	ENSOARG00000016063、ENSOARG00000016075	USP44
1	161917644	161917644	0.318264	2.39609	ENSOARG00000017823、ENSOARG00000017875	DCBLD2、COL8A1
6	74763171	74763171	0.317923	2.28601	ENSOARG00000005761、ENSOARG00000005854	IGFBP7
6	71898198	71898198	0.317422	2.28171	ENSOARG00000004329、ENSOARG00000004618、ENSOARG00000004754	SRP72、ARL9、THEGL
13	58036664	58036664	0.317404	2.61562	ENSOARG00000017818、ENSOARG00000017883、ENSOARG00000017959	CTCFL、RBM38、RAE1
6	80368116	80368116	0.316712	2.27562	ENSOARG00000006290、ENSOARG00000006407	EPHA5
1	209255075	209255075	0.316618	2.38196	ENSOARG00000020719、ENSOARG00000020722	TBL1XR1、NAALADL2
1	207206545	207206545	0.316434	2.38038	ENSOARG00000020716、ENSOARG00000020719	KCNMB2、TBL1XR1
6	80196862	80196862	0.316389	2.27286	ENSOARG00000006132、ENSOARG00000006290、ENSOARG00000006407	TECRL、EPHA5
6	86299429	86299429	0.315665	2.26665	ENSOARG00000012378	SLC4A4
1	208794938	208794938	0.315638	2.37354	ENSOARG00000020719、ENSOARG00000020722	TBL1XR1、NAALADL2
6	75349943	75349943	0.315416	2.26451	ENSOARG00000005761、ENSOARG00000005854	IGFBP7
6	72724138	72724138	0.315099	2.26179	ENSOARG00000005761、ENSOARG00000005854	IGFBP7
1	215242679	215242679	0.314571	2.36438	ENSOARG00000000320、ENSOARG00000000418	PRKCI、PHC3
6	75694568	75694568	0.314512	2.25676	ENSOARG00000005761、ENSOARG00000005854	IGFBP7
1	108091500	108091500	0.31429	2.36197	ENSOARG00000007564、ENSOARG00000007212、ENSOARG00000007243、ENSOARG00000007584	OR6N2、LOC101121310
1	208093494	208093494	0.313817	2.35791	ENSOARG00000020716、ENSOARG00000020719	KCNMB2、TBL1XR1
25	16378437	16378437	0.313619	3.05653	ENSOARG00000004265、ENSOARG00000004318	ANK3、CDC2
3	122547586	122547586	0.311845	2.64003	ENSOARG00000015436、ENSOARG00000015455	C3H12orf50
15	51013797	51013797	0.31178	3.14074	ENSOARG00000006714、ENSOARG00000007394	P2RY6、ARHGEF17
1	197938850	197938850	0.311182	2.33528	ENSOARG00000020492、ENSOARG00000020495	SST、RTP4
15	29753290	29753290	0.310936	3.13235	ENSOARG00000016404、ENSOARG00000016295、ENSOARG00000016441	PVRL1
1	206061672	206061672	0.310853	2.33246	ENSOARG00000020704、ENSOARG00000020707、ENSOARG00000020711、ENSOARG00000020713	KCNMB3、PIK3CA、ZMAT3
4	16876578	16876578	0.310642	3.29179	ENSOARG00000006307、ENSOARG00000006367	NXPH1、NDUFA4
9	61776007	61776007	0.310145	3.23233	ENSOARG00000010810、ENSOARG00000011267	TRPS1、CSMD3
6	85772584	85772584	0.309958	2.21771	ENSOARG00000007800、ENSOARG00000011735	UTP3、RUFY3
3	123521860	123521860	0.309258	2.61617	ENSOARG00000015436、ENSOARG00000015455	C3H12orf50
3	119709496	119709496	0.308716	2.61117	ENSOARG00000015299、ENSOARG00000015322	SLC6A15
6	72586588	72586588	0.308535	2.20551	ENSOARG00000005761、ENSOARG00000005854	IGFBP7
3	118589028	118589028	0.30824	2.60678	ENSOARG00000015266、ENSOARG00000015285	METTL25、TMTC2
14	19591136	19591136	0.307962	2.70136	ENSOARG00000017583、ENSOARG00000017615	SALL1、TOX3
6	68586506	68586506	0.307769	2.19895	ENSOARG00000018700	SCFD2
1	208149940	208149940	0.307469	2.30341	ENSOARG00000020716、ENSOARG00000020719	KCNMB2、TBL1XR1
1	162029729	162029729	0.307285	2.30183	ENSOARG00000017823、ENSOARG00000017875	DCBLD2、COL8A1
9	61819738	61819738	0.306077	3.18726	ENSOARG00000010810、ENSOARG00000011267	TRPS1、CSMD3
1	198066910	198066910	0.305458	2.28614	ENSOARG00000020492、ENSOARG00000020495	SST、RTP4
6	72001784	72001784	0.305454	2.1791	ENSOARG00000004754、ENSOARG00000004859、ENSOARG00000004868	THEGL、HOPX、SPINK2
3	123641540	123641540	0.305372	2.58032	ENSOARG00000015436、ENSOARG00000015455	C3H12orf50
1	50214957	50214957	0.305226	2.28415	ENSOARG00000012319	LOC101120030
3	133900344	133900344	0.305005	2.57693	ENSOARG00000016989、ENSOARG00000017113、ENSOARG00000017130、ENSOARG00000017148、ENSOARG00000017163	LOC101112805、KRT2.10、KRT2.11、KRT2.10、LOC101112469
15	75486115	75486115	0.304997	3.07334	ENSOARG00000006553、ENSOARG00000006581、ENSOARG00000006642、ENSOARG00000006810、ENSOARG00000006924	SPI1、SLC39A13、PSMC3、RAPSN、CELF1
6	74685826	74685826	0.304617	2.17192	ENSOARG00000005761、ENSOARG00000005854	IGFBP7
1	116106287	116106287	0.30421	2.27542	ENSOARG00000011602、ENSOARG00000011624	UCK2、FAM78B
15	51254981	51254981	0.303358	3.05706	ENSOARG00000007784、ENSOARG00000007849	FAM168A、PLEKHB1
14	19731118	19731118	0.303133	2.65388	ENSOARG00000017583、ENSOARG00000017615	SALL1、TOX3
6	71881901	71881901	0.302314	2.15217	ENSOARG00000004185、ENSOARG00000004329、ENSOARG00000004618、ENSOARG00000004754	PAICS、SRP72、ARL9、THEGL、SPMAP2L
14	19523114	19523114	0.30207	2.64342	ENSOARG00000017583、ENSOARG00000017615	SALL1、TOX3
13	6025613	6025613	0.302038	2.4665	ENSOARG00000010789、ENSOARG00000010798	BTBD3
6	74635614	74635614	0.301947	2.14903	ENSOARG00000005761、ENSOARG00000005854	IGFBP7
1	197751582	197751582	0.301672	2.25363	ENSOARG00000020484、ENSOARG00000020487	LPP、BCL6
23	45959719	45959719	0.301509	2.90322	ENSOARG00000002588、ENSOARG00000002845	EPG5、PSTPIP2
15	51249823	51249823	0.301355	3.03715	ENSOARG00000007784、ENSOARG00000007849	FAM168A、PLEKHB1
25	16287598	16287598	0.300625	2.92375	ENSOARG00000004265、ENSOARG00000004318	ANK3、CDC2
1	207033552	207033552	0.300181	2.24083	ENSOARG00000020716、ENSOARG00000020719	KCNMB2、TBL1XR1
1	205278053	205278053	0.299552	2.23543	ENSOARG00000020685、ENSOARG00000020685	PEX5L、PEX5L
1	209925691	209925691	0.298993	2.23063	ENSOARG00000020722、ENSOARG00000020722	NAALADL2、NAALADL2
3	122297587	122297587	0.298696	2.51873	ENSOARG00000015421、ENSOARG00000015436	MGAT4C
3	54728529	54728529	0.297813	2.51059	ENSOARG00000020384、ENSOARG00000020397	CTNNA2、SUCLG1
3	131898044	131898044	0.296848	2.50169	ENSOARG00000016104、ENSOARG00000016133	PDE1B、NCKAP1L
3	123021614	123021614	0.296571	2.49913	ENSOARG00000015436、ENSOARG00000015455	C3H12orf50
9	61852817	61852817	0.296455	3.08068	ENSOARG00000010810、ENSOARG00000011267	TRPS1、CSMD3
3	70574986	70574986	0.296098	2.49477	ENSOARG00000004097、ENSOARG00000004203	ASB3
1	50311478	50311478	0.296089	2.2057	ENSOARG00000012319	LOC101120030
6	75357538	75357538	0.295786	2.0962	ENSOARG00000005761、ENSOARG00000005854	IGFBP7
1	209310362	209310362	0.295447	2.20019	ENSOARG00000020719、ENSOARG00000020722	TBL1XR1、NAALADL2
4	18517849	18517849	0.295428	3.11914	ENSOARG00000006307、ENSOARG00000006367	NXPH1、NDUFA4
6	74797792	74797792	0.295383	2.09275	ENSOARG00000005761、ENSOARG00000005854	IGFBP7
11	60014471	60014471	0.295238	2.95784	ENSOARG00000000206、ENSOARG00000013869	KCNJ16、MAP2K6
1	215628384	215628384	0.294794	2.19458	ENSOARG00000000690、ENSOARG00000014724、ENSOARG00000000757、ENSOARG00000000805、ENSOARG00000014756	LRRC34、MYNN、ACTRT3
3	119370074	119370074	0.294726	2.48211	ENSOARG00000015299
6	71588873	71588873	0.294719	2.08705	ENSOARG00000003002、ENSOARG00000003424	CEP135、KIAA1211
1	116112374	116112374	0.294448	2.19161	ENSOARG00000011602、ENSOARG00000011624	UCK2、FAM78B
6	86149304	86149304	0.293987	2.08078	ENSOARG00000012101、ENSOARG00000012378	DCK、SLC4A4
2	25026744	25026744	0.293856	2.80261	ENSOARG00000007799、ENSOARG00000003312	DIRAS2
1	207323059	207323059	0.293835	2.18635	ENSOARG00000020716、ENSOARG00000020719	KCNMB2、TBL1XR1
1	70637259	70637259	0.293806	2.1861	ENSOARG00000017193、ENSOARG00000017266	ARHGAP29、ABCD3
15	75451371	75451371	0.293028	2.95442	ENSOARG00000006257、ENSOARG00000006553、ENSOARG00000006581	MYBPC3、SPI1、SLC39A13
25	16270176	16270176	0.292858	2.84438	ENSOARG00000004265、ENSOARG00000004318	ANK3、CDC2
1	215250457	215250457	0.292576	2.17554	ENSOARG00000000320、ENSOARG00000000418、ENSOARG00000020498	PRKCI、PHC3
3	119618769	119618769	0.292531	2.46186	ENSOARG00000015299、ENSOARG00000015322	SLC6A15
1	198159884	198159884	0.291716	2.16815	ENSOARG00000020492、ENSOARG00000020495	SST、RTP4、MASP1
6	83229514	83229514	0.291359	2.05824	ENSOARG00000006829、ENSOARG00000007050、ENSOARG00000007255	CENPC、STAP1、UBA6
3	122693438	122693438	0.291226	2.44982	ENSOARG00000015436、ENSOARG00000015455	C3H12orf50
6	83218153	83218153	0.291133	2.05631	ENSOARG00000006829、ENSOARG00000007050	CENPC、STAP1
3	46507364	46507364	0.290988	2.44763	ENSOARG00000020174、ENSOARG00000020221	XPO1、USP34
9	61735188	61735188	0.290414	3.01376	ENSOARG00000010810、ENSOARG00000011267	TRPS1、CSMD3
6	75842854	75842854	0.289773	2.04464	ENSOARG00000005761、ENSOARG00000005854	IGFBP7
3	133989574	133989574	0.28968	2.43556	ENSOARG00000017187	KRT7
13	58840597	58840597	0.289603	2.34583	ENSOARG00000018275、ENSOARG00000018300、ENSOARG00000018369、ENSOARG00000018441	CASS4、CSTF1、AURKA、FAM210B
6	80325742	80325742	0.289206	2.03978	ENSOARG00000006290、ENSOARG00000006407	EPHA5
3	119546510	119546510	0.289081	2.43004	ENSOARG00000015299、ENSOARG00000015322	SLC6A15
1	50128532	50128532	0.288961	2.1445	ENSOARG00000012319	LOC101120030
6	17300534	17300534	0.287751	2.02731	ENSOARG00000008064、ENSOARG00000008236	LEF-1、HADH
6	71465554	71465554	0.28755	2.02558	ENSOARG00000003002、ENSOARG00000003424	CEP135、KIAA1211
6	59152250	59152250	0.287537	2.02547	ENSOARG00000012505、ENSOARG00000000571	N4BP2、RHOH
8	12826476	12826476	0.286739	2.942	ENSOARG00000007943、ENSOARG00000007948	HDDC2
1	173432114	173432114	0.286679	2.12491	ENSOARG00000019147、ENSOARG00000019167
3	54995816	54995816	0.286552	2.40671	ENSOARG00000020384、ENSOARG00000020397	CTNNA2、SUCLG1
6	74032135	74032135	0.28616	2.01367	ENSOARG00000005761、ENSOARG00000005854	IGFBP7
5	13944698	13944698	0.28609	2.8683	ENSOARG00000000285、ENSOARG00000000531	INSR、ARHGEF18
1	209348222	209348222	0.284756	2.1084	ENSOARG00000020719、ENSOARG00000020722	TBL1XR1、NAALADL2
1	209317060	209317060	0.284479	2.10602	ENSOARG00000020719、ENSOARG00000020722	TBL1XR1、NAALADL2
6	72763440	72763440	0.284444	1.99895	ENSOARG00000005761、ENSOARG00000005854	IGFBP7
3	122981443	122981443	0.284056	2.38368	ENSOARG00000015436、ENSOARG00000015455	C3H12orf50
3	131369061	131369061	0.283484	2.3784	ENSOARG00000016026
6	80253040	80253040	0.283306	1.9892	ENSOARG00000006290、ENSOARG00000006407	EPHA5
1	197617246	197617246	0.282883	2.09232	ENSOARG00000020484、ENSOARG00000020487	LPP、BCL6
1	198144547	198144547	0.282874	2.09224	ENSOARG00000020492、ENSOARG00000020495、ENSOARG00000020498	SST、RTP4、MASP1
1	161962648	161962648	0.282669	2.09048	ENSOARG00000017823、ENSOARG00000017875	DCBLD2、COL8A1
13	58751916	58751916	0.282605	2.27791	ENSOARG00000018105、ENSOARG00000018131、ENSOARG00000018178、ENSOARG00000018275、ENSOARG00000018245	TFAP2C、FAM209A、RTF2、CASS4、LOC101119068
1	209815580	209815580	0.282491	2.08895	ENSOARG00000020722	NAALADL2
13	69511187	69511187	0.282458	2.27649	ENSOARG00000001700、ENSOARG00000002204	PLCG1、LPIN3
6	74422550	74422550	0.281833	1.97657	ENSOARG00000005761、ENSOARG00000005854	IGFBP7
6	49988730	49988730	0.281706	1.97548	ENSOARG00000009059、ENSOARG00000009142	PCDH7
3	122106563	122106563	0.281679	2.36175	ENSOARG00000015403、ENSOARG00000015421	NTS、MGAT4C
1	70598231	70598231	0.281678	2.08197	ENSOARG00000017193、ENSOARG00000017266	ARHGAP29、ABCD3
2	242147694	242147694	0.281621	2.68188	ENSOARG00000007306、ENSOARG00000007318	RPL11、ID3
1	196218222	196218222	0.281279	2.07855	ENSOARG00000020478、ENSOARG00000020481	TP63、TPRG1
3	132344862	132344862	0.28096	2.35512	ENSOARG00000016271、ENSOARG00000016284、ENSOARG00000016296、ENSOARG00000016306、ENSOARG00000016319	HOXC5、HOXC6、HOXC8、HOXC9
6	74343430	74343430	0.28063	1.96625	ENSOARG00000005761、ENSOARG00000005854	IGFBP7
5	14084255	14084255	0.280612	2.81164	ENSOARG00000000889、ENSOARG00000000964、ENSOARG00000001081、ENSOARG00000001448、ENSOARG00000001771	C19orf45、ZNF358、MCOLN1、PNPLA6、CAMSAP3
3	95892073	95892073	0.280573	2.35155	ENSOARG00000012255、ENSOARG00000012326、ENSOARG00000012337	TET3、BOLA3、MOB1A
1	50363722	50363722	0.280321	2.07032	ENSOARG00000012319、ENSOARG00000012407	LOC101120030、ERICH3
3	54677308	54677308	0.280097	2.34716	ENSOARG00000020384、ENSOARG00000020397	CTNNA2、SUCLG1
6	72461090	72461090	0.280095	1.96166	ENSOARG00000005761、ENSOARG00000005854	IGFBP7
1	209467281	209467281	0.279563	2.06381	ENSOARG00000020722	NAALADL2
1	215428550	215428550	0.278924	2.05833	ENSOARG00000014697、ENSOARG00000000472、ENSOARG00000000509	GPR160、SEC62、SAMD7
6	80467354	80467354	0.278698	1.94969	ENSOARG00000006290、ENSOARG00000006407	EPHA5
23	20349552	20349552	0.278601	2.65863	ENSOARG00000005288	KIAA1328
2	241947911	241947911	0.278493	2.65102	ENSOARG00000006972、ENSOARG00000007000、ENSOARG00000007012、ENSOARG00000007033	CNR2、FUCA1、HMGCL
1	101598227	101598227	0.278423	2.05403	ENSOARG00000000259、ENSOARG00000000272、ENSOARG00000000287、ENSOARG00000000297	C1orf68、KPRP
6	50025160	50025160	0.278216	1.94555	ENSOARG00000009059、ENSOARG00000009142	PCDH7
2	232213334	232213334	0.277792	2.6441	ENSOARG00000020693、ENSOARG00000020705	ARMC9、B3GNT7
2	77161977	77161977	0.277757	2.64376	ENSOARG00000013775、ENSOARG00000008591	RPLP0、LOC101120476
6	30994255	30994255	0.277689	1.94103	ENSOARG00000018241	GRID2
1	115848544	115848544	0.277626	2.04718	ENSOARG00000011512、ENSOARG00000011526	ALDH9A1、TMCO1
3	54969658	54969658	0.276967	2.31828	ENSOARG00000020384、ENSOARG00000020397	CTNNA2、SUCLG1
3	96080011	96080011	0.276801	2.31675	ENSOARG00000012369、ENSOARG00000012443	SLC4A5
2	242035790	242035790	0.2764	2.63037	ENSOARG00000007146、ENSOARG00000007158、ENSOARG00000007237、ENSOARG00000007306	LYPLA2、PITHD1、ELOA、RPL11
1	209875869	209875869	0.276384	2.03652	ENSOARG00000020722	NAALADL2
6	72632996	72632996	0.276333	1.92941	ENSOARG00000005761、ENSOARG00000005854	IGFBP7
5	70868815	70868815	0.275878	2.76267	ENSOARG00000013834、ENSOARG00000013948	GABRA6、GABRA1
1	162094704	162094704	0.275669	2.03038	ENSOARG00000017823、ENSOARG00000017875	DCBLD2、COL8A1
4	17021056	17021056	0.275654	2.89474	ENSOARG00000006307、ENSOARG00000006367	NXPH1、NDUFA4
3	125735378	125735378	0.27547	2.30447	ENSOARG00000015648	POC1B
15	51210422	51210422	0.275335	2.77862	ENSOARG00000007784、ENSOARG00000007849	FAM168A、PLEKHB1
3	133648968	133648968	0.274947	2.29965	ENSOARG00000016914、ENSOARG00000016930、ENSOARG00000016946、ENSOARG00000016956	KRT73、KRT72、KRT74、KRT71
1	173516135	173516135	0.274824	2.02313	ENSOARG00000019147、ENSOARG00000019167
2	25086594	25086594	0.274398	2.61061	ENSOARG00000007799、ENSOARG00000003312	DIRAS2
12	35693194	35693194	0.274069	2.76911	ENSOARG00000011451、ENSOARG00000011666	SCYL3、KIFAP3
3	133806183	133806183	0.27391	2.29008	ENSOARG00000017035、ENSOARG00000017049、ENSOARG00000017063、ENSOARG00000017081、ENSOARG00000017098	KRT75、ENSOARG00000017063、KRT82、KRT84、KRT2.10
6	76707987	76707987	0.273752	1.90728	ENSOARG00000005761、ENSOARG00000005854	IGFBP7
2	36046586	36046586	0.273733	2.60405	ENSOARG00000009045	FRMD3
3	54875301	54875301	0.27326	2.28409	ENSOARG00000020384、ENSOARG00000020397	CTNNA2、SUCLG1
1	212658804	212658804	0.273128	2.00856	ENSOARG00000020732、ENSOARG00000014633	SPATA16
14	19658214	19658214	0.273045	2.35801	ENSOARG00000017583、ENSOARG00000017615	SALL1、TOX3
3	25921694	25921694	0.273005	2.28173	ENSOARG00000016765、ENSOARG00000016776、ENSOARG00000016788	MSGN1、KCNS3、RDH14
6	59181947	59181947	0.272994	1.90078	ENSOARG00000012505、ENSOARG00000000571	N4BP2、RHOH
6	75748599	75748599	0.272916	1.90011	ENSOARG00000005761、ENSOARG00000005854	IGFBP7
4	16935867	16935867	0.272817	2.86254	ENSOARG00000006307、ENSOARG00000006367	NXPH1、NDUFA4
13	54777298	54777298	0.272721	2.18199	ENSOARG00000015131、ENSOARG00000015249	CDH4、CDH26
5	13844616	13844616	0.27261	2.72886	ENSOARG00000000285	INSR
3	122228469	122228469	0.272299	2.27522	ENSOARG00000015421、ENSOARG00000015436	MGAT4C
