# Supplementary material for: Population structure and selection signal analysis of indigenous sheep from the southern edge of the Taklamakan Desert
Source: BMC Genomics. 2024 Jul 9;25:681. doi: 10.1186/s12864-024-10581-y (PMC11232224; doi:10.1186/s12864-024-10581-y)
Supplement: Supplementary file 3 — Supplementary Material 3 [file 12864_2024_10581_MOESM3_ESM.xlsx]

## Sheet: Sheet1
Table S3. GO terms pathways of the top 1% XP-EHH values
Category	Term	Count	%	PValue	Genes	List Total	Pop Hits	Pop Total	Fold Enrichment	Bonferroni	Benjamini	FDR
GOTERM_CC_DIRECT	GO:0045095~keratin filament	8	4.2328	9.22024e-06	KRT82, KRT71, LOC101112469, KRT7, KRT74, KRT2.11, KRT84, LOC101112805	143	84	16095	10.7193	0.00133605	0.00133693	0.00133693
GOTERM_BP_DIRECT	GO:0009952~anterior/posterior pattern specification	7	3.7037	2.86195e-05	HOXC5, HOXC13, HOXC9, HOXC8, HOXC11, HOXC10, HOXC6	127	63	13250	11.5923	0.0167158	0.0168282	0.0168282
GOTERM_MF_DIRECT	GO:0003682~chromatin binding	9	4.7619	0.00126251	TOX3, CALCOCO1, CBX5, SPI1, ACTL6A, CDK1, HOXC13, LEF-1, TP63, CDC2	126	250	14823	4.23514	0.231079	0.203351	0.203351
GOTERM_MF_DIRECT	GO:0008013~beta-catenin binding	5	2.6455	0.0019553	CALCOCO1, SALL1, TBL1XR1, CDH26, LEF-1	126	63	14823	9.33673	0.334422	0.203351	0.203351
GOTERM_CC_DIRECT	GO:0005654~nucleoplasm	28	14.8148	0.00457233	VEZT, SPI1, CELF1, RPL11, MYNN, HOXC11, AURKA, SOX2, TRPS1, HOXC5, CSTF1, STAP1, HOXC9, HADH, HOXC8, TP63, HOXC6, MAP2K6, TFAP2C, MCOLN1, DCK, PHC3, NAALADL2, CDC2, CAMSAP3, MOB1A, TOX3, CDK1, MASP1	143	1819	16095	1.73253	0.485474	0.331494	0.331494
GOTERM_MF_DIRECT	GO:0000981~RNA polymerase II transcription factor activity, sequence-specific DNA binding	7	3.7037	0.00480052	HOXC5, HOXC13, HOXC9, HOXC12, HOXC8, HOXC11, HOXC6	126	185	14823	4.45135	0.632456	0.332836	0.332836
GOTERM_BP_DIRECT	GO:0010628~positive regulation of gene expression	8	4.2328	0.00654181	CALCOCO1, SPI1, RPL11, ID3, STAP1, NTS, LEF-1, CTCFL	127	231	13250	3.61318	0.979053	1	1
GOTERM_BP_DIRECT	GO:0009954~proximal/distal pattern formation	3	1.5873	0.0111136	HOXC11, TP63, HOXC10	127	17	13250	18.4113	0.998616	1	1
GOTERM_BP_DIRECT	GO:0016579~protein deubiquitination	4	2.1164	0.0118891	USP13, USP46, USP44, USP34	127	50	13250	8.34646	0.999128	1	1
GOTERM_CC_DIRECT	GO:0005876~spindle microtubule	3	1.5873	0.0119796	CDK1, KIFAP3, AURKA, CDC2	143	19	16095	17.7714	0.825796	0.579014	0.579014
GOTERM_MF_DIRECT	GO:0001227~transcriptional repressor activity, RNA polymerase II transcription regulatory region sequence-specific binding	6	3.1746	0.0123265	TFAP2C, SALL1, SPI1, BCL6, TRPS1, LEF-1	126	163	14823	4.33041	0.924214	0.640976	0.640976
GOTERM_MF_DIRECT	GO:0000976~transcription regulatory region sequence-specific DNA binding	4	2.1164	0.0154266	SOX2, TBL1XR1, HOXC13, TP63	126	62	14823	7.58986	0.96059	0.641745	0.641745
GOTERM_BP_DIRECT	GO:0007157~heterophilic cell-cell adhesion via plasma membrane cell adhesion molecules	3	1.5873	0.0167414	GRID2, CDH4, ITGA5	127	21	13250	14.9044	0.999952	1	1
GOTERM_BP_DIRECT	GO:1904151~positive regulation of microglial cell mediated cytotoxicity	2	1.0582	0.02826	SPI1, STAP1	127	3	13250	69.5538	1	1	1
GOTERM_BP_DIRECT	GO:0051897~positive regulation of protein kinase B signaling	4	2.1164	0.0300462	PIK3CA, INSR, CASS4, NTS	127	71	13250	5.87779	1	1	1
GOTERM_BP_DIRECT	GO:0001501~skeletal system development	3	1.5873	0.0369561	TRPS1, TP63, HOXC10	127	32	13250	9.781	1	1	1
GOTERM_BP_DIRECT	GO:0060033~anatomical structure regression	2	1.0582	0.0375028	SPI1, LEF-1	127	4	13250	52.1654	1	1	1
GOTERM_MF_DIRECT	GO:0004843~thiol-dependent ubiquitin-specific protease activity	4	2.1164	0.0393718	USP13, USP46, USP44, USP34	126	89	14823	5.28732	0.999765	1	1
GOTERM_MF_DIRECT	GO:0001228~transcriptional activator activity, RNA polymerase II transcription regulatory region sequence-specific binding	7	3.7037	0.039396	TFAP2C, SPI1, HOXC13, LEF-1, TP63, HOXC10, CTCFL	126	296	14823	2.78209	0.999766	1	1
GOTERM_BP_DIRECT	GO:0006511~ubiquitin-dependent protein catabolic process	5	2.6455	0.0426247	USP13, USP46, UBA6, USP44, USP34	127	138	13250	3.7801	1	1	1
GOTERM_CC_DIRECT	GO:0017053~transcriptional repressor complex	3	1.5873	0.0441852	CBX5, TBL1XR1, HOXC9	143	38	16095	8.88572	0.998574	1	1
GOTERM_BP_DIRECT	GO:1902262~apoptotic process involved in blood vessel morphogenesis	2	1.0582	0.0466583	SPI1, LEF-1	127	5	13250	41.7323	1	1	1
GOTERM_MF_DIRECT	GO:0043560~insulin receptor substrate binding	2	1.0582	0.0495505	PIK3CA, INSR	126	6	14823	39.2143	0.999974	1	1
GOTERM_BP_DIRECT	GO:0008283~cell proliferation	4	2.1164	0.0500125	USP13, CDK1, POC1B, TP63, CDC2	127	87	13250	4.79681	1	1	1
GOTERM_MF_DIRECT	GO:0000978~RNA polymerase II core promoter proximal region sequence-specific DNA binding	7	3.7037	0.0525146	TFAP2C, CALCOCO1, SALL1, SPI1, BCL6, LEF-1, CTCFL	126	318	14823	2.58962	0.999987	1	1
GOTERM_BP_DIRECT	GO:0045588~positive regulation of gamma-delta T cell differentiation	2	1.0582	0.0557275	NCKAP1L, LEF-1	127	6	13250	34.7769	1	1	1
GOTERM_BP_DIRECT	GO:0060100~positive regulation of phagocytosis, engulfment	2	1.0582	0.0557275	STAP1, NCKAP1L	127	6	13250	34.7769	1	1	1
GOTERM_BP_DIRECT	GO:0043281~regulation of cysteine-type endopeptidase activity involved in apoptotic process	2	1.0582	0.0557275	SOX2, TP63	127	6	13250	34.7769	1	1	1
GOTERM_MF_DIRECT	GO:0070016~armadillo repeat domain binding	2	1.0582	0.0575687	CALCOCO1, LEF-1	126	7	14823	33.6122	0.999996	1	1
GOTERM_CC_DIRECT	GO:0005634~nucleus	26	13.7566	0.0742058	VEZT, SAMD7, CALCOCO1, CELF1, RTF2, HOXC13, MAT2B, HOXC12, CENPC, FXR1, XPO1, SALL1, BTBD3, HOXC5, CTNNA2, HOXC9, HOXC8, TP63, HOXC6, TFAP2C, PRKCI, USP44, MSGN1, SMUG1, PSMC3, ID3	143	2108	16095	1.38822	0.999986	1	1
GOTERM_CC_DIRECT	GO:0036064~ciliary basal body	4	2.1164	0.0750779	CAMSAP3, ARMC9, POC1B, KIFAP3	143	111	16095	4.05594	0.999988	1	1
GOTERM_CC_DIRECT	GO:0010369~chromocenter	2	1.0582	0.0766767	SALL1, CBX5	143	9	16095	25.0117	0.999991	1	1
GOTERM_CC_DIRECT	GO:0005930~axoneme	3	1.5873	0.0770122	CAMSAP3, CCDC39, KIFAP3	143	52	16095	6.49341	0.999991	1	1
GOTERM_CC_DIRECT	GO:0015630~microtubule cytoskeleton	3	1.5873	0.0821835	PRKCI, CDH26, HOXC8	143	54	16095	6.25291	0.999996	1	1
GOTERM_BP_DIRECT	GO:0001649~osteoblast differentiation	3	1.5873	0.0903832	SOX2, LEF-1, MAP2K6	127	53	13250	5.90551	1	1	1
GOTERM_BP_DIRECT	GO:0002064~epithelial cell development	2	1.0582	0.0911562	SLC4A5, TP63	127	10	13250	20.8661	1	1	1
GOTERM_BP_DIRECT	GO:2000811~negative regulation of anoikis	2	1.0582	0.0911562	PIK3CA, ITGA5	127	10	13250	20.8661	1	1	1
GOTERM_MF_DIRECT	GO:0004622~lysophospholipase activity	2	1.0582	0.0966643	LYPLA2, PNPLA6	126	12	14823	19.6071	1	1	1
GOTERM_BP_DIRECT	GO:2000353~positive regulation of endothelial cell apoptotic process	2	1.0582	0.0998053	PRKCI, PLCG1	127	11	13250	18.9692	1	1	1
