# Supplementary material for: Population structure and selection signal analysis of indigenous sheep from the southern edge of the Taklamakan Desert
Source: BMC Genomics. 2024 Jul 9;25:681. doi: 10.1186/s12864-024-10581-y (PMC11232224; doi:10.1186/s12864-024-10581-y)
Supplement: Supplementary file 4 — Supplementary Material 4 [file 12864_2024_10581_MOESM4_ESM.xlsx]

## Sheet: Sheet1
Table S4:Gene annotation of potential candidate regions detected by FST(1%)
OAR	Start	End	FST	Gene ID	Gene name
2	197631690	197681690	0.3471	ENSOARG00000014836、ENSOARG00000014947	HECW2、CCDC150
15	51229981	51279981	0.341616	ENSOARG00000007784、ENSOARG00000007849	FAM168A、PLEKHB1
23	43250054	43300054	0.333506	ENSOARG00000001837	SPIRE1
13	63541503	63591503	0.332316	ENSOARG00000010095、ENSOARG00000010297	PIGU
10	64630167	64680167	0.328705	ENSOARG00000000522、ENSOARG00000017177	SLITRK5
16	11455012	11505012	0.327691	ENSOARG00000005870、ENSOARG00000005262	PIK3R1
6	1140585	1190585	0.327439	ENSOARG00000013338、ENSOARG00000013445	MARCHF1
3	70549986	70599986	0.326979	ENSOARG00000004097、ENSOARG00000004203	ASB3
17	60628821	60678821	0.319356	ENSOARG00000007078、ENSOARG00000007263、ENSOARG00000007382、ENSOARG00000006827	LHX5、SDSL、SDS、RBM19									.
2	192740271	192790271	0.31929	ENSOARG00000014042、ENSOARG00000014170	MYO1B、NABP1
24	25684055	25734055	0.318487	ENSOARG00000000960、ENSOARG00000001110	XPO6、SBK1
10	54884677	54934677	0.317604	ENSOARG00000000201、ENSOARG00000000372	OBI1、RBM26
5	70843815	70893815	0.317396	ENSOARG00000013834、ENSOARG00000013948	GABRA6、GABRA1
2	229990703	230040703	0.315863	ENSOARG00000020592、ENSOARG00000020593	PID1
1	196112554	196162554	0.314827	ENSOARG00000020478、ENSOARG00000020481	TP63、TPRG1
15	29301134	29351134	0.313546	ENSOARG00000015025、ENSOARG00000015267	CBL、MCAM
6	7031814	7081814	0.313435	ENSOARG00000017447、ENSOARG00000017811	PRSS12、NDST3
12	20464556	20514556	0.312566	ENSOARG00000011583、ENSOARG00000011659	TGFB2、LYPLAL1
26	564079	614079	0.310501	ENSOARG00000005517、ENSOARG00000005527	ERICH1、DLGAP2
13	44092990	44142990	0.310321	ENSOARG00000004650、ENSOARG00000013136	LOC101111732、PITRM1
10	41763680	41813680	0.309582	ENSOARG00000014987、ENSOARG00000015005
1	614876	664876	0.308838	ENSOARG00000018144、ENSOARG00000018219	SNED1
3	116059386	116109386	0.308541	ENSOARG00000015054、ENSOARG00000015089	PPP1R12A、OTOGL
13	64720739	64770739	0.308402	ENSOARG00000015308、ENSOARG00000015468	CNBD2、EPB41L1
20	33646894	33696894	0.308024	ENSOARG00000008172、ENSOARG00000008309	PRP2
15	3443678	3493678	0.30766	ENSOARG00000003068、ENSOARG00000003293	PDGFD
1	113316131	113366131	0.306597	ENSOARG00000011189、ENSOARG00000007544	NUF2、UQCRH
18	59696270	59746270	0.304958	ENSOARG00000013848、ENSOARG00000015990	C18H14orf132、BDKRB2
5	47055397	47105397	0.304458	ENSOARG00000015982、ENSOARG00000016086、ENSOARG00000016166	CDC23、GFRA3、CDC25C
2	233637928	233687928	0.304384	ENSOARG00000020854、ENSOARG00000020862、ENSOARG00000020868	TRIM62、AZIN2、AK2
3	116066018	116116018	0.302712	ENSOARG00000015054、ENSOARG00000015089	PPP1R12A、OTOGL
10	13083421	13133421	0.300774	ENSOARG00000007376、ENSOARG00000007418	TNFSF11、FAM216B
1	262797389	262847389	0.29974	ENSOARG00000012283、ENSOARG00000012316、ENSOARG00000012367	SUMO3、PTTG1IP、ITGB2
1	109462387	109512387	0.299479	ENSOARG00000008205、ENSOARG00000008297、ENSOARG00000008386	IGSF8、ATP1A2、LOC101118398
2	36021586	36071586	0.298617	ENSOARG00000009045	FRMD3
4	74662971	74712971	0.298553	ENSOARG00000012421、ENSOARG00000012535	HUS1、TNS3
15	68140455	68190455	0.29488	ENSOARG00000019117、ENSOARG00000010601	LRRC4C
18	6861672	6911672	0.292939	ENSOARG00000009990、ENSOARG00000017284	SYNM
23	43044356	43094356	0.292156	ENSOARG00000001613、ENSOARG00000001718	GNAL、MPPE1
3	170316998	170366998	0.290383	ENSOARG00000014722、ENSOARG00000015007、ENSOARG00000015018	UTP20、ARL1、SPIC
19	55909203	55959203	0.289501	ENSOARG00000013199	TMCC1
11	44672003	44722003	0.2886	ENSOARG00000010658、ENSOARG00000010522、ENSOARG00000010725	GOSR2
3	20209992	20259992	0.287872	ENSOARG00000015898、ENSOARG00000015997	ROCK2、E2F6
19	35180777	35230777	0.287313	ENSOARG00000010656	SLC25A26
8	30841642	30891642	0.28683	ENSOARG00000011199、ENSOARG00000011229、ENSOARG00000011272	ATG5、PRDM1
19	7150627	7200627	0.285295	ENSOARG00000015288、ENSOARG00000015355、ENSOARG00000015376	CNOT10、TRIM71、CCR4
7	62238238	62288238	0.285204	ENSOARG00000021055、ENSOARG00000021057、ENSOARG00000021051、ENSOARG00000021053	DUOXA2、DUOX2、DUOX1、DUOXA1
5	60236105	60286105	0.284523	ENSOARG00000008845	FAT2
14	43392122	43442122	0.283583	ENSOARG00000004434、ENSOARG00000004452	PEPD、CHST8
3	93156059	93206059	0.282722	ENSOARG00000011367、ENSOARG00000011388	PAIP2B、ZNF638
17	13155784	13205784	0.282121	ENSOARG00000009933、ENSOARG00000010036	ANAPC10、HHIP
2	75736446	75786446	0.281731	ENSOARG00000013755	PTPRD
14	62025166	62075166	0.281462	ENSOARG00000003735、ENSOARG00000003741、ENSOARG00000003749、ENSOARG00000003759	LOC105601916、LOC101110699、LOC101117358
6	21344938	21394938	0.281249	ENSOARG00000010827、ENSOARG00000010861	CXXC4、TACR3
7	16784851	16834851	0.281237	ENSOARG00000018695、ENSOARG00000011651	TLE3
3	33919366	33969366	0.28043	ENSOARG00000019004、ENSOARG00000019040	DPYSL5、MAPRE3
16	3453411	3503411	0.279631	ENSOARG00000003578、ENSOARG00000003627	FGF18、C5orf50
23	42955940	43005940	0.27946	ENSOARG00000001534、ENSOARG00000001613	PIEZO2、GNAL
11	50764864	50814864	0.279023	ENSOARG00000000258、ENSOARG00000000413	BAIAP2、CHMP6
17	33385393	33435393	0.278343	ENSOARG00000016961、ENSOARG00000017093	ANKRD50、SPRY1
11	43107956	43157956	0.278009	ENSOARG00000005933、ENSOARG00000006016、ENSOARG00000006241	C17orf105、MPP3、CD300LG
15	20287353	20337353	0.277903	ENSOARG00000013551、ENSOARG00000013785	ARHGAP20、C11orf53
8	87573390	87623390	0.277456	ENSOARG00000004847、ENSOARG00000004863	PDE10A、TBXT
1	194841380	194891380	0.277191	ENSOARG00000020459、ENSOARG00000020462	GMNC、IL1RAP
13	55212250	55262250	0.276812	ENSOARG00000015131、ENSOARG00000015249	CDH4、CDH26
2	213110270	213160270	0.276309	ENSOARG00000019232、ENSOARG00000019252	ERBB4、IKZF2
23	41197672	41247672	0.276068	ENSOARG00000000549	PTPRM
22	16734901	16784901	0.275816	ENSOARG00000006990、ENSOARG00000014860、ENSOARG00000007320	CCNJ、ZNF518B、BLNK
3	146312496	146362496	0.275598	ENSOARG00000019884、ENSOARG00000019913	CNTN1
12	69171281	69221281	0.275369	ENSOARG00000010493、ENSOARG00000010550	ATF3、NENF
1	68084135	68134135	0.27488	ENSOARG00000015943、ENSOARG00000016047	CDC7、TGFBR3
1	31469937	31519937	0.273448	ENSOARG00000008224、ENSOARG00000009967	DAB1
2	72729603	72779603	0.272888	ENSOARG00000013463、ENSOARG00000013480	RCL1、JAK2
24	22315889	22365889	0.272367	ENSOARG00000017741、ENSOARG00000017950	RBBP6、TNRC6A
3	121510468	121560468	0.271174	ENSOARG00000015379、ENSOARG00000015393	ALX1、RASSF9
15	50450683	50500683	0.271041	ENSOARG00000005950、ENSOARG00000006305	ARAP1
3	102775075	102825075	0.270544	ENSOARG00000013580、ENSOARG00000013602	CNGA3、VWA3B
6	115414490	115464490	0.270442	ENSOARG00000015077	FAM193A
24	14251288	14301288	0.270027	ENSOARG00000009297、ENSOARG00000009522	FOPNL、ABCC1
8	29570453	29620453	0.269714	ENSOARG00000010989	SOBP
22	27771941	27821941	0.269603	ENSOARG00000008709、ENSOARG00000009016	SORCS1、XPNPEP1
2	238646348	238696348	0.269197	ENSOARG00000003394、ENSOARG00000003416	AHDC1、WASF2
24	2391845	2441845	0.269106	ENSOARG00000010593、ENSOARG00000010602、ENSOARG00000000747、ENSOARG00000000865、ENSOARG00000000909、ENSOARG00000001019、ENSOARG00000000736、ENSOARG00000001161	CLDN9、CLDN6、TNFRSF12A、HCFC1R1、THOC6、CCDC64B、PKMYT1、MMP25
6	83193153	83243153	0.266729	ENSOARG00000006829、ENSOARG00000007050	CENPC、STAP1
19	4855475	4905475	0.266698	ENSOARG00000014684、ENSOARG00000014726	RBMS3、TGFBR2
7	97111355	97161355	0.266464	ENSOARG00000003163、ENSOARG00000003198	PTPN21、ZC3H14
3	153951304	154001304	0.266237	ENSOARG00000002929、ENSOARG00000002947	HMGA2、MSRB3
6	30780907	30830907	0.265903	ENSOARG00000018241、ENSOARG00000018261	GRID2
1	225606686	225656686	0.265167	ENSOARG00000002227、ENSOARG00000002257	SCHIP1、IQCJ
7	25227812	25277812	0.264413	ENSOARG00000019865、ENSOARG00000019872、ENSOARG00000019878	LPCAT4、NUTM1
1	143452507	143502507	0.263592	ENSOARG00000016559	ROBO2
1	248949655	248999655	0.263032	ENSOARG00000007543、ENSOARG00000007589	ARMC8、DBR1
11	59989471	60039471	0.262572	ENSOARG00000000206、ENSOARG00000013869	KCNJ16、MAP2K6
25	5251570	5301570	0.262463	ENSOARG00000003327	SIPA1L2
1	120255720	120305720	0.262139	ENSOARG00000007743、ENSOARG00000013154	DNAJC28、TMEM50B
9	19082982	19132982	0.262007	ENSOARG00000004943、ENSOARG00000005036	FAM135B、KHDRBS3
17	50486748	50536748	0.261998	ENSOARG00000018177、ENSOARG00000018396	UBC、SCARB1
24	25674575	25724575	0.261835	ENSOARG00000000960、ENSOARG00000001110	XPO6、SBK1
18	23511557	23561557	0.261577	ENSOARG00000014452、ENSOARG00000014515	EFTUD1、MEX3B
9	27307317	27357317	0.261428	ENSOARG00000020152、ENSOARG00000008183	TRIB1
13	68463959	68513959	0.261373	ENSOARG00000000998、ENSOARG00000001355	DHX35、MAFB
23	47366554	47416554	0.260989	ENSOARG00000003607、ENSOARG00000003654	SKOR2、SMAD2
3	184339033	184389033	0.259717	ENSOARG00000019559、ENSOARG00000019564	TMTC1
14	52788336	52838336	0.259717	ENSOARG00000010611、ENSOARG00000010640、ENSOARG00000010647、ENSOARG00000010648	PNMAL2、CALM2、PTGIR、GNG8
21	43163081	43213081	0.258619	ENSOARG00000017655、ENSOARG00000017675、ENSOARG00000017827、ENSOARG00000017840、ENSOARG00000017426	KAT5、RNASEH2C、AP5B1、OVOL1、RELA
12	24217692	24267692	0.258591	ENSOARG00000013601、ENSOARG00000013880	MIA3、AIDA
3	46213771	46263771	0.258083	ENSOARG00000020170、ENSOARG00000020174	FAM161A、XPO1
5	51989582	52039582	0.257334	ENSOARG00000002045、ENSOARG00000002112	NR3C1
23	20594896	20644896	0.257091	ENSOARG00000005294、ENSOARG00000005365	TPGS2、FHOD3
12	23359913	23409913	0.256959	ENSOARG00000013213、ENSOARG00000013364	DUSP10、HHIPL2
20	47628443	47678443	0.256929	ENSOARG00000018347、ENSOARG00000018445	LY86、F13A1
3	133623968	133673968	0.255976	ENSOARG00000016930、ENSOARG00000016946、ENSOARG00000016956、ENSOARG00000016914	KRT72、KRT74、KRT71、KRT73
6	76223696	76273696	0.255746	ENSOARG00000005761、ENSOARG00000005854	IGFBP7
6	17258946	17308946	0.255508	ENSOARG00000008064、ENSOARG00000008236	LEF-1、HADH
15	29668441	29718441	0.255343	ENSOARG00000016172、ENSOARG00000017066、ENSOARG00000016295	PVRL1
1	6992348	7042348	0.255166	ENSOARG00000010861、ENSOARG00000011059	TACR3、CENPE
6	21764865	21814865	0.255166	ENSOARG00000019204、ENSOARG00000019205	MROH2A、LOC105616273
20	17396735	17446735	0.254962	ENSOARG00000008334、ENSOARG00000008429	VEGFA、MRPL14
23	30960917	31010917	0.254802	ENSOARG00000007105、ENSOARG00000007205	PSMA8、SS18
2	199021842	199071842	0.254407	ENSOARG00000015701	LOC105616273
25	27764350	27814350	0.254389	ENSOARG00000006883、ENSOARG00000006661	VSIR、CDH23
11	30843629	30893629	0.253964	ENSOARG00000015496、ENSOARG00000015543	MYOCD、ARHGAP44
15	72159741	72209741	0.253864	ENSOARG00000000948、ENSOARG00000001123、ENSOARG00000010748	HSD17B12、ALKBH3、C11orf96
3	46482364	46532364	0.253693	ENSOARG00000013615、ENSOARG00000013696	FSTL4、C5orf15
5	42628399	42678399	0.253693	ENSOARG00000020174、ENSOARG00000020221	XPO1、USP34
19	32348616	32398616	0.253523	ENSOARG00000009914、ENSOARG00000010033	FRMD4B、LMOD3
14	28039587	28089587	0.253407	ENSOARG00000001729、ENSOARG00000001745	CDH8
1	182155892	182205892	0.253247	ENSOARG00000019655、ENSOARG00000019655	IGSF11、IGSF11
7	75761037	75811037	0.253145	ENSOARG00000021162	GPHN
26	29259030	29309030	0.253095	ENSOARG00000000487、ENSOARG00000000489
23	19556981	19606981	0.252963	ENSOARG00000005249、ENSOARG00000005276	CELF4
20	49299928	49349928	0.252916	ENSOARG00000000859	SLC22A23
2	204980540	205030540	0.252768	ENSOARG00000018331、ENSOARG00000018335	ICOS
26	6349393	6399393	0.252669	ENSOARG00000006518、ENSOARG00000006596	GPM6A、WDR17
13	6068649	6118649	0.252529	ENSOARG00000010798、ENSOARG00000010864	SPTLC3
5	84920010	84970010	0.2525	ENSOARG00000015978、ENSOARG00000016013	TMEM161B
3	215626841	215676841	0.252414	ENSOARG00000017238、ENSOARG00000017303	TNRC6B、ADSL
9	17103353	17153353	0.252281	ENSOARG00000004606	COL22A1
24	22472785	22522785	0.252147	ENSOARG00000017950、ENSOARG00000018119	TNRC6A、SLC5A11
2	9951268	10001268	0.25206	ENSOARG00000006161、ENSOARG00000006197	ZNF618、RGS3
9	46639256	46689256	0.25162	ENSOARG00000003528、ENSOARG00000003779	PRDM14、NCOA2
9	36264544	36314544	0.250947	ENSOARG00000014999、ENSOARG00000015038、ENSOARG00000015216	SDR16C5、LOC101116323
9	82040732	82090732	0.25077	ENSOARG00000006070、ENSOARG00000006180、ENSOARG00000006512	TP53INP1、CCNE2、INTS8
7	6568779	6618779	0.250624	ENSOARG00000016724、ENSOARG00000016752	HMGCR、COL4A3BP
4	111518882	111568882	0.25051	ENSOARG00000018856、ENSOARG00000018882	EZH2、PDIA4
5	65346801	65396801	0.25044	ENSOARG00000010512、ENSOARG00000010520	SGCD
7	11933940	11983940	0.250294	ENSOARG00000017844、ENSOARG00000017858	CILP、PARP16
1	207408824	207458824	0.250274	ENSOARG00000020716、ENSOARG00000020719	KCNMB2、TBL1XR1
5	23098186	23148186	0.250231	ENSOARG00000017189	FBN2
3	9589931	9639931	0.249249	ENSOARG00000012636	MVB12B
2	18936520	18986520	0.248631	ENSOARG00000007399、ENSOARG00000007417	SMC2、CYLC2
1	207804883	207854883	0.248272	ENSOARG00000020716、ENSOARG00000020719	KCNMB2、TBL1XR1
5	54330942	54380942	0.248164	ENSOARG00000002202、ENSOARG00000002208	PRELID2
3	173122961	173172961	0.247862	ENSOARG00000016814、ENSOARG00000016886	TXNRD1、CHST11
3	142586200	142636200	0.247599	ENSOARG00000019645	TMEM117
1	28117749	28167749	0.247308	ENSOARG00000006547、ENSOARG00000006633、ENSOARG00000006711	NDC1、YIPF1、DIO1
14	38487975	38537975	0.247127	ENSOARG00000003803、ENSOARG00000003811、ENSOARG00000011135	IST1、ZNF821、ATXN1L
13	58252048	58302048	0.246919	ENSOARG00000018039、ENSOARG00000018105	BMP7、TFAP2C
1	149743604	149793604	0.246874	ENSOARG00000016844、ENSOARG00000016950	GBE1
13	47558113	47608113	0.246797	ENSOARG00000018536、ENSOARG00000004693、ENSOARG00000018738	FERMT1、BMP2
13	63863090	63913090	0.246725	ENSOARG00000011695	TRPC4AP
7	57863949	57913949	0.246667	ENSOARG00000021001、ENSOARG00000021004	FGF7、GALK2
20	24778979	24828979	0.245983	ENSOARG00000014535、ENSOARG00000014719	TRAM2、TMEM14A
10	10977870	11027870	0.245951	ENSOARG00000006695、ENSOARG00000006710	OLFM4
12	20699754	20749754	0.245905	ENSOARG00000011583、ENSOARG00000011659	TGFB2、LYPLAL1
24	40982863	41032863	0.245666	ENSOARG00000005341、ENSOARG00000005349	MRM2
6	83204514	83254514	0.245644	ENSOARG00000006829、ENSOARG00000007050、ENSOARG00000007255	CENPC、STAP1、UBA6
2	22018215	22068215	0.245567	ENSOARG00000007570、ENSOARG00000007582	PLPPR1、CAVIN4
14	42906938	42956938	0.245328	ENSOARG00000004396、ENSOARG00000004405、ENSOARG00000004380、ENSOARG00000004405、ENSOARG00000004414	LRP3、SLC7A10、WDR88、SLC7A10、CEBPA
9	29018341	29068341	0.245275	ENSOARG00000009876、ENSOARG00000009923	ANXA13、KLHL38
15	49627740	49677740	0.24518	ENSOARG00000002200、ENSOARG00000002505、ENSOARG00000002582、ENSOARG00000002755、ENSOARG00000002856	NUP98、LOC101118216、LOC101117960
7	72794002	72844002	0.245156	ENSOARG00000000983、ENSOARG00000021145	WDR89、SGPP1
11	11180212	11230212	0.245113	ENSOARG00000016309、ENSOARG00000016407	TBX4、TBX2
25	32860280	32910280	0.245092	ENSOARG00000009163、ENSOARG00000009476	KCNMA1、DLG5
3	85379692	85429692	0.24506	ENSOARG00000008843、ENSOARG00000008915	GALM、HNRNPLL
25	43348209	43398209	0.244973	ENSOARG00000002118、ENSOARG00000002136	CHAT、C10orf53
10	25526742	25576742	0.244732	ENSOARG00000010479、ENSOARG00000006058	SOHLH2
20	14676107	14726107	0.24461	ENSOARG00000000511、ENSOARG00000000592	LRFN2、UNC5CL
15	41465245	41515245	0.244575	ENSOARG00000010482、ENSOARG00000010763	CTR9、MRVI1
19	1779967	1829967	0.244225	ENSOARG00000014224、ENSOARG00000014467	SLC4A7、EOMES
1	223741712	223791712	0.243427	ENSOARG00000001795、ENSOARG00000001842	OTOL1
1	56412629	56462629	0.24267	ENSOARG00000013529、ENSOARG00000013620	ELTD1、LPHN2
16	34167191	34217191	0.242405	ENSOARG00000009401、ENSOARG00000009431	PGE2R-EP4、DAB2
8	22258023	22308023	0.242109	ENSOARG00000019978、ENSOARG00000009451	LOC101107200、HS3ST5
6	96298384	96348384	0.241771	ENSOARG00000000269	RASGEF1B
9	33185304	33235304	0.241456	ENSOARG00000013030、ENSOARG00000013119	SNAI2、SNTG1
6	1110450	1160450	0.241208	ENSOARG00000013338、ENSOARG00000013445	MARCHF1
6	103936660	103986660	0.241168	ENSOARG00000007388、ENSOARG00000007436	MSX1、STX18
18	44447902	44497902	0.240501	ENSOARG00000007351、ENSOARG00000007429 、ENSOARG00000007502	PRORP、PSMA6、NFKBIA
20	11860780	11910780	0.240303	ENSOARG00000015063、ENSOARG00000015151	MDGA1、ZFAND3
8	87083937	87133937	0.240288	ENSOARG00000004830、ENSOARG00000004847	C6orf118、PDE10A
2	145627259	145677259	0.240271	ENSOARG00000005930、ENSOARG00000005956	FIGN、KCNH7
1	96055939	96105939	0.240176	ENSOARG00000020402、ENSOARG00000020408、ENSOARG00000020381、ENSOARG00000020398	3BHSD、ZNF697、WARS2、HAO2
3	184195826	184245826	0.240144	ENSOARG00000019559、ENSOARG00000019564	TMTC1
1	233504970	233554970	0.239855	ENSOARG00000003701	MBNL1
12	62670932	62720932	0.239848	ENSOARG00000001352、ENSOARG00000001695	SMG7、NCF2
1	131883892	131933892	0.239696	ENSOARG00000015463、ENSOARG00000015524
2	227155388	227205388	0.239604	ENSOARG00000020455、ENSOARG00000020473	IRS1
5	74642509	74692509	0.239602	ENSOARG00000014137、ENSOARG00000014250	MAT2B
3	89644007	89694007	0.239444	ENSOARG00000010263、ENSOARG00000010279
21	44805901	44855901	0.23943	ENSOARG00000014140、ENSOARG00000014292、ENSOARG00000014412、ENSOARG00000014581	UNC93B1、ALDH3B1、NDUFS8、TCIRG1
3	193580570	193630570	0.23941	ENSOARG00000020369、ENSOARG00000020390	IAPP、SLCO1A2
1	233281860	233331860	0.239342	ENSOARG00000015199、ENSOARG00000003645	P2RY1
6	49078727	49128727	0.239304	ENSOARG00000008992、ENSOARG00000009059	PCDH7
1	203490469	203540469	0.239279	ENSOARG00000020668、ENSOARG00000014598、ENSOARG00000020670	SOX2、DNAJC19
3	84227992	84277992	0.239117	ENSOARG00000007772、ENSOARG00000007841	THUMPD2
25	35175709	35225709	0.238754	ENSOARG00000010046、ENSOARG00000010105、ENSOARG00000010115	SFTPD、TMEM254、CGN1
6	4372612	4422612	0.238733	ENSOARG00000015085、ENSOARG00000015256	QRFPR、TNIP3
11	26220612	26270612	0.238697	ENSOARG00000007364、ENSOARG00000007683、ENSOARG00000007729、ENSOARG00000007797、ENSOARG00000008090、ENSOARG00000007152	ZMYND15、CXCL16、MED11、ARRB2、PELP1、TM4SF5
3	2292163	2342163	0.238555	ENSOARG00000002967、ENSOARG00000003050、ENSOARG00000003110	SARDH、DBH
2	164087192	164137192	0.23847	ENSOARG00000009841、ENSOARG00000009855	ACVR2A
1	159023463	159073463	0.238286	ENSOARG00000017347、ENSOARG00000017360	NSUN3
9	21726823	21776823	0.238204	ENSOARG00000020149、ENSOARG00000006582	KCNQ3
2	186129437	186179437	0.238057	ENSOARG00000013339、ENSOARG00000019725、ENSOARG00000013396	TSN
22	21017599	21067599	0.237653	ENSOARG00000016225、ENSOARG00000016321、ENSOARG00000016358	SFXN3、KAZALD1、TLX1
5	88372929	88422929	0.237642	ENSOARG00000016593、ENSOARG00000016648	ARRDC3
18	38265598	38315598	0.237519	ENSOARG00000004940、ENSOARG00000005042	FOXG1、PRKD1
1	168370626	168420626	0.237427	ENSOARG00000018697、ENSOARG00000018737	ZPLD1、ALCAM
6	23346921	23396921	0.237398	ENSOARG00000013398、ENSOARG00000013623	BANK1、PPP3CA
6	80049213	80099213	0.237368	ENSOARG00000006132、ENSOARG00000006290	TECRL
3	12389741	12439741	0.237336	ENSOARG00000013850、ENSOARG00000013864	CRB2、STRBP
16	5052809	5102809	0.237223	ENSOARG00000004176、ENSOARG00000004192	STC2、BOD1
2	132920772	132970772	0.237159	ENSOARG00000000107、ENSOARG00000000124、ENSOARG00000019639	HOXD13、EVX2
8	67930900	67980900	0.23714	ENSOARG00000001591、ENSOARG00000001634	FUCA2、PHACTR2
10	52308091	52358091	0.237054	ENSOARG00000015939、ENSOARG00000015960	KCTD12
6	62306014	62356014	0.236985	ENSOARG00000014929、ENSOARG00000000613	GRXCR1
18	42521447	42571447	0.236785	ENSOARG00000006557、ENSOARG00000006629	AKAP6、NPAS3
1	34399929	34449929	0.236622	ENSOARG00000008518、ENSOARG00000008610	HOOK1、LOC101121563
6	14096002	14146002	0.236551	ENSOARG00000003213、ENSOARG00000003323	C4orf32
3	176302766	176352766	0.236515	ENSOARG00000018158、ENSOARG00000018210	TIMP3
16	17757181	17807181	0.236482	ENSOARG00000006919、ENSOARG00000007013	KIF2A、ZSWIM6
10	15266191	15316191	0.236202	ENSOARG00000007547、ENSOARG00000007556	TSC22D1、NUFIP1
6	75056396	75106396	0.236199	ENSOARG00000005761、ENSOARG00000005854	IGFBP7
23	8469899	8519899	0.235636	ENSOARG00000004996、ENSOARG00000005009	CCDC102B、TMX3
9	74001788	74051788	0.235623	ENSOARG00000016622、ENSOARG00000016832	FZD6、ATP6V1C1
19	24324300	24374300	0.235607	ENSOARG00000008794、ENSOARG00000008838	CNTN6
20	23616454	23666454	0.235367	ENSOARG00000012828、ENSOARG00000013288	TFAP2B、PKHD1
10	36238941	36288941	0.235234	ENSOARG00000013937、ENSOARG00000017073、ENSOARG00000017089、ENSOARG00000013976	CRYL1、GJB6、GJB2、GJA3
4	81300222	81350222	0.234961	ENSOARG00000017660、ENSOARG00000017686、ENSOARG00000017698	RALA、YAE1
15	51224823	51274823	0.234957	ENSOARG00000007784、ENSOARG00000007849	FAM168A、PLEKHB1
7	23953067	24003067	0.234935	ENSOARG00000019782、ENSOARG00000019785、ENSOARG00000013184、ENSOARG00000013195	CCNB1IP1、TTC5、OR11H4、OR11H7
1	72862095	72912095	0.234925	ENSOARG00000017518、ENSOARG00000017531	RWDD3、PTBP2
23	19680488	19730488	0.234881	ENSOARG00000005249、ENSOARG00000005276	CELF4
18	26053180	26103180	0.23477	ENSOARG00000015687、ENSOARG00000015742	C15orf26、IL16
10	65385994	65435994	0.234726	ENSOARG00000017184、ENSOARG00000000553	GPC5
4	60965477	61015477	0.234664	ENSOARG00000004800	EEPD1
1	83054194	83104194	0.234663	ENSOARG00000018785、ENSOARG00000011289	PRMT6
7	77722114	77772114	0.23452	ENSOARG00000021179、ENSOARG00000021180	ACTN1、DCAF5
25	31059589	31109589	0.233825	ENSOARG00000009025、ENSOARG00000009033	C10orf11
1	33325564	33375564	0.233517	ENSOARG00000009999、ENSOARG00000008488	C-JUN、FGGY
9	83087618	83137618	0.233498	ENSOARG00000008459、ENSOARG00000014700	TMEM67、RBM12B-AS1
15	10353494	10403494	0.233458	ENSOARG00000016934、ENSOARG00000008155	LDHB
24	20384457	20434457	0.232996	ENSOARG00000016106、ENSOARG00000016298	OTOA
13	58369654	58419654	0.232584	ENSOARG00000018039、ENSOARG00000018105	BMP7、TFAP2C
9	8151134	8201134	0.232066	ENSOARG00000012254、ENSOARG00000012288
13	62682138	62732138	0.231998	ENSOARG00000008841、ENSOARG00000008957	CHMP4B、RALY
1	103081224	103131224	0.231774	ENSOARG00000002028、ENSOARG00000002170、ENSOARG00000002271	C1H1orf43、UBAP2L、HAX1
11	5148818	5198818	0.231656	ENSOARG00000005016、ENSOARG00000005301	STXBP4、HLF
3	38803149	38853149	0.231549	ENSOARG00000019804、ENSOARG00000019808、ENSOARG00000019823	GFPT1
6	68561506	68611506	0.231496	ENSOARG00000018700	SCFD2
11	26875095	26925095	0.231434	ENSOARG00000014729、ENSOARG00000014787、ENSOARG00000014928、ENSOARG00000014984、ENSOARG00000015146、ENSOARG00000015191、ENSOARG00000015381	CD68、MPDU1、SOX15、FXR2、SAT2、SHBG、ATP1B2
8	81763325	81813325	0.231409	ENSOARG00000004424、ENSOARG00000004438	SYTL3
19	23122982	23172982	0.231373	ENSOARG00000008664、ENSOARG00000008743	IL5RA、CNTN4
19	31840137	31890137	0.231113	ENSOARG00000009833、ENSOARG00000009914	MITF、FRMD4B
2	131905487	131955487	0.231102	ENSOARG00000017442、ENSOARG00000017452	HNRNPA3、MTX2
15	78481959	78531959	0.23106	ENSOARG00000010817、ENSOARG00000010872、ENSOARG00000010877、ENSOARG00000012905	OR10W1、LOC101102929、LOC101103181
12	41714040	41764040	0.231015	ENSOARG00000006405、ENSOARG00000006756、ENSOARG00000006851、ENSOARG00000007130	UBE4B、NMNAT1、LZIC、CLSTN1
14	9572340	9622340	0.230959	ENSOARG00000009566、ENSOARG00000009707、ENSOARG00000009712	CDH13、MLYCD
6	91610428	91660428	0.230903	ENSOARG00000017601、ENSOARG00000017649	CCNI、CCNG2
3	118564028	118614028	0.230775	ENSOARG00000015266、ENSOARG00000015285	METTL25、TMTC2
1	104149307	104199307	0.230079	ENSOARG00000004448	ASH1L
2	11575423	11625423	0.230022	ENSOARG00000006584、ENSOARG00000006623	UGCG、C9orf84
9	83498394	83548394	0.22967	ENSOARG00000008848、ENSOARG00000009003	FAM92A1、TRIQK
2	46926761	46976761	0.22965	ENSOARG00000010783、ENSOARG00000010794
22	9813720	9863720	0.229319	ENSOARG00000014218、ENSOARG00000014225	RNLS
10	50409427	50459427	0.229292	ENSOARG00000015513、ENSOARG00000015549	KLF12
7	36634300	36684300	0.22925	ENSOARG00000000798、ENSOARG00000000814	RPL10L
21	22367834	22417834	0.229247	ENSOARG00000007778、ENSOARG00000007892	ANO5
1	101965196	102015196	0.229097	ENSOARG00000025195、ENSOARG00000000351、ENSOARG00000006529
5	51548875	51598875	0.229054	ENSOARG00000001949	ARHGAP26
11	26263164	26313164	0.229052	ENSOARG00000007797、ENSOARG00000008090、ENSOARG00000008480	ARRB2、PELP1、ALOX15
8	70474817	70524817	0.229037	ENSOARG00000002141	GRM1
12	26923528	26973528	0.228926	ENSOARG00000005063、ENSOARG00000017438	SRP9
23	19998172	20048172	0.228884	ENSOARG00000005249、ENSOARG00000005276	CELF4
11	58965592	59015592	0.228504	ENSOARG00000013779、ENSOARG00000013847	SOX9、KCNJ2
2	175484906	175534906	0.228365	ENSOARG00000011436、ENSOARG00000011536	MGAT5、NCKAP5
11	8309239	8359239	0.228228	ENSOARG00000008102、ENSOARG00000008213、ENSOARG00000008323、ENSOARG00000008367	CUEDC1、VEZF1、SRSF1、DYNLL2
6	80969395	81019395	0.228125	ENSOARG00000006407	EPHA5
23	21705606	21755606	0.228123	ENSOARG00000005627、ENSOARG00000005676	GALNT1、INO80C
2	81870597	81920597	0.227931	ENSOARG00000013861、ENSOARG00000013887	MPDZ、NFIB
1	206977717	207027717	0.227921	ENSOARG00000020716、ENSOARG00000020719	KCNMB2、TBL1XR1
11	56961076	57011076	0.227542	ENSOARG00000013566、ENSOARG00000013622、ENSOARG00000013627、ENSOARG00000013699	CDC42EP4、C11H17orf80、FAM104A、COG1
2	3370151	3420151	0.227444	ENSOARG00000005733、ENSOARG00000005756	CDK5RAP2、BRINP1
3	161892601	161942601	0.2274	ENSOARG00000006674、ENSOARG00000006779、ENSOARG00000006846、ENSOARG00000006929	GLI1、INHBE、INHBC、R3HDM2
1	252127609	252177609	0.227309	ENSOARG00000008030、ENSOARG00000008094	PPP2R3A、EPHB1
14	62307250	62357250	0.227296	ENSOARG00000003794、ENSOARG00000003800	C19orf18
20	36605979	36655979	0.227185	ENSOARG00000009655、ENSOARG00000009905	E2F3、MBOAT1
4	81272196	81322196	0.227002	ENSOARG00000017660、ENSOARG00000017686	RALA、YAE1D1
3	45253928	45303928	0.226992	ENSOARG00000020108	EHBP1
3	77749035	77799035	0.226971	ENSOARG00000016196、ENSOARG00000005641、ENSOARG00000005722	ATP6V1E2、TMEM247、EPAS1
3	217295047	217345047	0.226757	ENSOARG00000018945、ENSOARG00000018951、ENSOARG00000018955	TCF20、NFAM1
10	28488204	28538204	0.226714	ENSOARG00000010855、ENSOARG00000010917	KL、PDS5B
19	21288566	21338566	0.226597	ENSOARG00000007805、ENSOARG00000007840、ENSOARG00000008132	ARL8B、BHLHE40、ITPR1
4	71530530	71580530	0.226579	ENSOARG00000010839、ENSOARG00000010915	MPP6、NPY
6	116325894	116375894	0.226516	ENSOARG00000015218、ENSOARG00000016137、ENSOARG00000016175	CTBP1、SPON2
5	89551857	89601857	0.226281	ENSOARG00000016648、ENSOARG00000016709	NR2F1
19	2654845	2704845	0.226202	ENSOARG00000014529、ENSOARG00000014591、ENSOARG00000014615	CMC1、AZI2、ZCWPW2
2	165578652	165628652	0.226139	ENSOARG00000009910、ENSOARG00000009919	ARHGAP15
2	109363117	109413117	0.225852	ENSOARG00000015433、ENSOARG00000015443
6	74644339	74694339	0.225656	ENSOARG00000005761、ENSOARG00000005854	IGFBP7
15	66835823	66885823	0.225628	ENSOARG00000019117、ENSOARG00000010601	LRRC4C
3	5479562	5529562	0.225559	ENSOARG00000007056	NUP214
21	21554079	21604079	0.225417	ENSOARG00000007616、ENSOARG00000007649	FANCF、SLC17A6
25	5708050	5758050	0.225388	ENSOARG00000003327、ENSOARG00000003337	SIPA1L2、NTPCR
5	43946641	43996641	0.225252	ENSOARG00000014667、ENSOARG00000014677	PITX1、H2AFY
3	149382337	149432337	0.225104	ENSOARG00000020211、ENSOARG00000020232	CNOT2、MYRFL
3	223426754	223476754	0.22506	ENSOARG00000019587、ENSOARG00000019605	BRD1
4	117749467	117799467	0.225051	ENSOARG00000007261、ENSOARG00000007317、ENSOARG00000007377、ENSOARG00000007063	NOM1、MNX1、UBE3C、LMBR1
26	12203816	12253816	0.225027	ENSOARG00000006869、ENSOARG00000006939	TENM3
7	97159008	97209008	0.224755	ENSOARG00000003198、ENSOARG00000003285	ZC3H14、EML5
5	13625168	13675168	0.224551	ENSOARG00000016421、ENSOARG00000016439、ENSOARG00000018694
4	21091639	21141639	0.224532	ENSOARG00000008124、ENSOARG00000007763	ARL4A、ETV1
20	49083144	49133144	0.224131	ENSOARG00000000557、ENSOARG00000000807	PRPF4B、PXDC1
2	202032004	202082004	0.223862	ENSOARG00000016420	LOC101102548
1	96768486	96818486	0.223694	ENSOARG00000020464、ENSOARG00000020482	PDE4DIP
26	40744661	40794661	0.223676	ENSOARG00000004571、ENSOARG00000004615	UBE2E1、UBE2E2
1	161242302	161292302	0.223645	ENSOARG00000001562、ENSOARG00000001597、ENSOARG00000017694、ENSOARG00000001639、ENSOARG00000017706	LOC101108279、LOC101105868、CLDND1、GPR15、CPOX
3	13650864	13700864	0.223503	ENSOARG00000014386、ENSOARG00000014404	NDUFA8、TTLL11
6	78101746	78151746	0.223319	ENSOARG00000005854、ENSOARG00000006072	ERVW-1
15	59297272	59347272	0.223189	ENSOARG00000015515、ENSOARG00000015522	ARL14EP、MPPED2
4	35774298	35824298	0.222648	ENSOARG00000015109、ENSOARG00000015286	SEMA3D、SEMA3A
4	66576858	66626858	0.222601	ENSOARG00000008451、ENSOARG00000008903	PRR15、CHN2
14	6653882	6703882	0.222554	ENSOARG00000008034、ENSOARG00000008083	MAF、DYNLRB2
6	34498684	34548684	0.222553	ENSOARG00000018342、ENSOARG00000018398	CCSER1、MMRN1
1	23585175	23635175	0.222532	ENSOARG00000004161、ENSOARG00000004178
1	242231369	242281369	0.222436	ENSOARG00000005685、ENSOARG00000005732	PLOD2、C3orf58
2	247909768	247959768	0.222157	ENSOARG00000010812、ENSOARG00000010902	ARHGEF10L、RCC2
22	2717002	2767002	0.222013	ENSOARG00000013084、ENSOARG00000014747	ZWINT、UQCRH
6	74546209	74596209	0.221999	ENSOARG00000005761、ENSOARG00000005854	IGFBP7
15	75461115	75511115	0.221917	ENSOARG00000006553、ENSOARG00000006581、ENSOARG00000006642、ENSOARG00000006810、ENSOARG00000006924	SPI1、SLC39A13、PSMC3、RAPSN、CELF1
1	62776819	62826819	0.221913	ENSOARG00000014461、ENSOARG00000014549	COL24A1、ODF2L
22	10884346	10934346	0.221911	ENSOARG00000015223、ENSOARG00000015307	SLC16A12、PANK1
25	35270791	35320791	0.22188	ENSOARG00000010165、ENSOARG00000010169、ENSOARG00000010176、ENSOARG00000010256	MBLA、SFTPA1、MAT1A、DYDC1
8	12801476	12851476	0.221823	ENSOARG00000007943、ENSOARG00000007948	HDDC2
5	103833709	103883709	0.221757	ENSOARG00000018761	EFNA5
17	10314937	10364937	0.221651	ENSOARG00000007953、ENSOARG00000008169	TMEM184C、ETA
10	75894089	75944089	0.221524	ENSOARG00000004196、ENSOARG00000004348	TM9SF2、CLYBL
3	207988456	208038456	0.221401	ENSOARG00000008529、ENSOARG00000008605	PLEKHG6、CD9
1	99882936	99932936	0.221373	ENSOARG00000020913、ENSOARG00000020922、ENSOARG00000020925、ENSOARG00000020926、ENSOARG00000013543、ENSOARG00000020927、ENSOARG00000020935	PRUNE、BNIPL、C1orf56、CDC42SE1、MLLT11、GABPB2、SEMA6C
19	19271721	19321721	0.221361	ENSOARG00000007668、ENSOARG00000007719	GRM7
2	138572859	138622859	0.221325	ENSOARG00000002804	UBR3
2	154867259	154917259	0.221313	ENSOARG00000019682、ENSOARG00000008044	RPRM
12	50484329	50534329	0.221189	ENSOARG00000010529、ENSOARG00000010630	KAZN
13	69424017	69474017	0.221024	ENSOARG00000001700、ENSOARG00000002204	PLCG1、LPIN3
25	4915475	4965475	0.220964	ENSOARG00000003291、ENSOARG00000003327	DISC1、SIPA1L2
2	193537433	193587433	0.220957	ENSOARG00000014195、ENSOARG00000019731	TMEFF2、UBL5
2	145646876	145696876	0.220888	ENSOARG00000005930、ENSOARG00000005956	FIGN、KCNH7
23	37896380	37946380	0.220637	ENSOARG00000010395、ENSOARG00000010437	TGIF1、DLGAP1
12	55723503	55773503	0.22059	ENSOARG00000014669、ENSOARG00000014745	PAPPA2
3	39271632	39321632	0.220456	ENSOARG00000019849、ENSOARG00000019845、ENSOARG00000019851、ENSOARG00000019855、ENSOARG00000019859	GKN1、AMP18、GKN2、LOC101108901、BMP10
11	51152431	51202431	0.220431	ENSOARG00000000488、ENSOARG00000000585	RPTOR、NPTX1
1	242331399	242381399	0.220328	ENSOARG00000005685、ENSOARG00000005732	PLOD2、C3orf58
12	41240704	41290704	0.220194	ENSOARG00000004932、ENSOARG00000005091、ENSOARG00000005335、ENSOARG00000025168、ENSOARG00000005198	PEX14、DFFA、PGD、CORT、LOC101114968
2	178110224	178160224	0.220166	ENSOARG00000011780、ENSOARG00000011860	ACTR3、POMK
1	189576434	189626434	0.220141	ENSOARG00000020358、ENSOARG00000020363	PAK2、SENP5
22	3566662	3616662	0.220133	ENSOARG00000014747、ENSOARG00000013216	UQCRH、PCDH15
8	47482842	47532842	0.220027	ENSOARG00000012361、ENSOARG00000012385、ENSOARG00000012409、ENSOARG00000012528	BACH2、GJA10、CASP8AP2、MDN1
5	99415513	99465513	0.22	ENSOARG00000018505、ENSOARG00000018607	PPIP5K2、C5orf30
19	53212503	53262503	0.219981	ENSOARG00000014260、ENSOARG00000009139	CCR1、FYCO1
22	18996066	19046066	0.219979	ENSOARG00000012178、ENSOARG00000012216
18	31979380	32029380	0.219608	ENSOARG00000001848、ENSOARG00000001855	LINGO1、ODF3L1
1	56456979	56506979	0.219512	ENSOARG00000013529、ENSOARG00000013620	ELTD1、LPHN2
10	48929575	48979575	0.219203	ENSOARG00000015505、ENSOARG00000015513	KLF5、KLF12
3	100710591	100760591	0.219107	ENSOARG00000013285、ENSOARG00000013299	NPAS2、PDCL3
1	104652120	104702120	0.219056	ENSOARG00000005279、ENSOARG00000005300、ENSOARG00000005379、ENSOARG00000005471、ENSOARG00000005489	UBQLN4、LAMTOR2、RAB25、MEX3A、LMNA
2	178672086	178722086	0.218877	ENSOARG00000011860、ENSOARG00000011885	POMK、DPP10
17	58227885	58277885	0.218854	ENSOARG00000005602、ENSOARG00000005789	C12orf49、MED13L
12	19037884	19087884	0.218831	ENSOARG00000011335、ENSOARG00000011440	ESRRG、GPATCH2
17	7602354	7652354	0.218822	ENSOARG00000006787、ENSOARG00000007003	DCLK2、IQCM
6	94512980	94562980	0.218812	ENSOARG00000018889、ENSOARG00000018972、ENSOARG00000018999	ANTXR2、PRDM8、FGF5
1	230892548	230942548	0.218516	ENSOARG00000003370、ENSOARG00000003449	MME、GPR149
1	125320284	125370284	0.218324	ENSOARG00000014528、ENSOARG00000014607、ENSOARG00000014634	USP16、RWDD2B、LTN1
24	28314568	28364568	0.218319	ENSOARG00000010673	LOC101111335
12	8310133	8360133	0.218318	ENSOARG00000009173、ENSOARG00000009257	CDC73
1	227190860	227240860	0.218227	ENSOARG00000002537	RSRC1
13	12223886	12273886	0.218173	ENSOARG00000013941、ENSOARG00000014052	GATA3、CELF2
23	45934719	45984719	0.218013	ENSOARG00000002588、ENSOARG00000002845	EPG5、PSTPIP2
9	63466356	63516356	0.218001	ENSOARG00000010810、ENSOARG00000011267	TRPS1、CSMD3
5	23301796	23351796	0.21798	ENSOARG00000018661、ENSOARG00000000095、ENSOARG00000000452	YWHAZ、PABPC1、SNX31
9	76217931	76267931	0.21798	ENSOARG00000017189、ENSOARG00000017613	FBN2、SLC12A2
3	221901893	221951893	0.217939	ENSOARG00000019581、ENSOARG00000019584	TBC1D22A、FAM19A5
6	110148325	110198325	0.217937	ENSOARG00000008859、ENSOARG00000008987	C1QTNF7、CC2D2A
1	158652064	158702064	0.217844	ENSOARG00000017347、ENSOARG00000017360	NSUN3
12	38368006	38418006	0.217831	ENSOARG00000014582、ENSOARG00000014645	FASLG、TNFSF18
1	63240380	63290380	0.217783	ENSOARG00000014843、ENSOARG00000014861、ENSOARG00000014881	LOC101116267、SH3GLB1
12	54671576	54721576	0.217751	ENSOARG00000014202、ENSOARG00000014362	TNR、RFWD2
6	36558171	36608171	0.217362	ENSOARG00000001914、ENSOARG00000002335	ABCG2、PKD2
16	48018121	48068121	0.217322	ENSOARG00000012712、ENSOARG00000012756	CDH9、CDH10
13	34191891	34241891	0.21726	ENSOARG00000014717、ENSOARG00000014807	KIAA1462、MTPAP
11	37003484	37053484	0.217054	ENSOARG00000006320、ENSOARG00000006509	B4GALNT2、IGF2BP1
12	30863061	30913061	0.216859	ENSOARG00000005362、ENSOARG00000005565	C1orf101、ADSS
22	16308662	16358662	0.216797	ENSOARG00000006055、ENSOARG00000006313	SORBS1、ALDH18A1
2	2727833	2777833	0.216796	ENSOARG00000005690、ENSOARG00000005705	FBXW2、MEGF9
9	73924100	73974100	0.21679	ENSOARG00000016701、ENSOARG00000016622	BAALC、FZD6
1	188112391	188162391	0.216535	ENSOARG00000020237、ENSOARG00000020240	ZNF148、SNX4
7	85674100	85724100	0.216525	ENSOARG00000002593	SPTLC2
2	87423559	87473559	0.216406	ENSOARG00000014276	SLC24A2
15	29721859	29771859	0.216406	ENSOARG00000016295、ENSOARG00000016404、ENSOARG00000016441	PVRL1
8	5002976	5052976	0.216302	ENSOARG00000006775、ENSOARG00000006789	MEI4、IRAK1BP1
17	54395771	54445771	0.216292	ENSOARG00000017779、ENSOARG00000017879	MYL2、CUX2
4	5804317	5854317	0.216084	ENSOARG00000015154	ZPBP
15	46080729	46130729	0.215835	ENSOARG00000018629、ENSOARG00000018681、ENSOARG00000018739	SMPD1、PRKCDBP、CCKBR
3	196514622	196564622	0.215599	ENSOARG00000020531	PIK3C2G
19	46319350	46369350	0.215559	ENSOARG00000015530	CACNA2D3
1	199794115	199844115	0.215489	ENSOARG00000020560、ENSOARG00000020562	SENP2、LIPH
13	58011664	58061664	0.215302	ENSOARG00000017818、ENSOARG00000017883、ENSOARG00000017959	CTCFL、RBM38、RAE1
6	16655511	16705511	0.215273	ENSOARG00000007257、ENSOARG00000007512、ENSOARG00000007776	COL25A1、ETNPPL、OSTC
2	51341134	51391134	0.215042	ENSOARG00000011504、ENSOARG00000011518	ZCCHC7、PAX5
8	10779911	10829911	0.214959	ENSOARG00000007561、ENSOARG00000007593	SNAP91、C6orf58
