# Supplementary material for: Population structure and selection signal analysis of indigenous sheep from the southern edge of the Taklamakan Desert
Source: BMC Genomics. 2024 Jul 9;25:681. doi: 10.1186/s12864-024-10581-y (PMC11232224; doi:10.1186/s12864-024-10581-y)
Supplement: Supplementary file 5 — Supplementary Material 5 [file 12864_2024_10581_MOESM5_ESM.xlsx]

## Sheet: Sheet1
Table S5. GO terms pathways of the top 1% FST values
Category	Term	Count	%	PValue	Genes	List Total	Pop Hits	Pop Total	Fold Enrichment	Bonferroni	Benjamini	FDR
GOTERM_MF_DIRECT	GO:0003700~transcription factor activity, sequence-specific DNA binding	21	3.02158	0.000151821	EOMES, TFAP2B, CEBPA, TFAP2C, HLF, EPAS1, MYRFL, ETV1, MITF, NR3C1, TBX4, TBXT, BACH2, NPAS2, SOX2, SPIC, MAFB, KLF5, NFIB, C-JUN, TP63	471	251	14823	2.63306	0.0788582	0.082135	0.0818314
GOTERM_BP_DIRECT	GO:0098901~regulation of cardiac muscle cell action potential	4	0.57554	0.000176044	TMEM161B, CALM2	474	4	13250	27.9536	0.286076	0.239135	0.239135
GOTERM_BP_DIRECT	GO:0002027~regulation of heart rate	6	0.863309	0.000330621	TMEM161B, EPAS1, SEMA3A, CALM2	474	18	13250	9.31786	0.468957	0.239135	0.239135
GOTERM_BP_DIRECT	GO:0007156~homophilic cell adhesion via plasma membrane adhesion molecules	12	1.72662	0.000383957	IGSF11, CDH4, CDH10, CLSTN1, CDH23, PCDH15, CDH13, PTPRM, FAT2, CDH26, CDH9, CDH8	474	91	13250	3.68619	0.520511	0.239135	0.239135
GOTERM_MF_DIRECT	GO:0001228~transcriptional activator activity, RNA polymerase II transcription regulatory region sequence-specific binding	22	3.16547	0.000507111	TFAP2B, TFAP2C, SPI1, HLF, EPAS1, HOXD13, ESRRG, MITF, VEZF1, PAX5, NR3C1, RELA, CTCFL, SPIC, KLF5, NFIB, ALX1, E2F3, C-JUN, LEF-1, TP63, ATF3	471	296	14823	2.33909	0.239985	0.0938826	0.0935355
GOTERM_MF_DIRECT	GO:0000978~RNA polymerase II core promoter proximal region sequence-specific DNA binding	23	3.30935	0.000530624	TFAP2B, NCOA2, KLF12, TFAP2C, SPI1, EPAS1, NR2F1, HOXD13, PAX5, GLI1, NR3C1, TBXT, BACH2, RELA, CTCFL, SPIC, KLF5, NFIB, SOX15, E2F3, E2F6, LEF-1, ATF3	471	318	14823	2.27623	0.249596	0.0938826	0.0935355
GOTERM_BP_DIRECT	GO:0045944~positive regulation of transcription from RNA polymerase II promoter	32	4.60432	0.000623933	NUFIP1, GABPB2, PID1, PIK3R1, GLI1, NR3C1, PKD2, IKZF2, NPAS2, SOX2, PPP3CA, KAT5, SOX15, TNFSF11, EOMES, ACTR3, SS18, NCOA2, MYOCD, KLF12, PPP1R12A, CAVIN4, ASH1L, SENP2, ACVR2A, NFKBIA, DAB2, HAX1, PSMC3, TTC5, TBL1XR1, CDH13	474	465	13250	1.92369	0.697169	0.239135	0.239135
GOTERM_BP_DIRECT	GO:0010628~positive regulation of gene expression	20	2.8777	0.000625027	BMP10, SPI1, PID1, ROCK2, LRP3, MITF, ARRB2, PRDM1, PKD2, VSIR, CTCFL, PDCL3, BMP2, LMNA, BLNK, CNTN1, TNFSF11, STAP1, LEF-1, ATF3	474	231	13250	2.42022	0.697803	0.239135	0.239135
GOTERM_MF_DIRECT	GO:0001227~transcriptional repressor activity, RNA polymerase II transcription regulatory region sequence-specific binding	15	2.15827	0.000694141	KLF12, TFAP2C, SPI1, NR2F1, PRDM1, NR3C1, BACH2, RELA, TRPS1, BHLHE40, SNAI2, C-JUN, E2F6, LEF-1, ATF3	471	163	14823	2.89614	0.313165	0.0938826	0.0935355
GOTERM_BP_DIRECT	GO:0060389~pathway-restricted SMAD protein phosphorylation	5	0.719424	0.00088671	TGFBR3, TGFB2, BMP2, BMP10, TGFBR2	474	13	13250	10.7514	0.816935	0.282713	0.282713
GOTERM_BP_DIRECT	GO:1902895~positive regulation of pri-miRNA transcription from RNA polymerase II promoter	7	1.00719	0.00134828	TGFB2, BMP2, SPI1, KLF5, NR3C1, C-JUN, RELA	474	35	13250	5.59072	0.924404	0.368465	0.368465
GOTERM_CC_DIRECT	GO:0098978~glutamatergic synapse	16	2.30216	0.00158849	GRID2, ACTN1, CLSTN1, DYNLL2, RELA, CDH8, GRM1, ARHGAP44, PTPRD, PPP3CA, TNR, PLCG1, NPTX1, LRRC4C, EPHB1, PAK2	512	197	16095	2.55314	0.436676	0.256628	0.256628
GOTERM_CC_DIRECT	GO:0098685~Schaffer collateral - CA1 synapse	8	1.15108	0.00188278	LRFN2, PPP3CA, ITPR1, TNR, PLCG1, BAIAP2, LRRC4C, GRM1	512	56	16095	4.49079	0.493548	0.256628	0.256628
GOTERM_CC_DIRECT	GO:0005667~transcription factor complex	11	1.58273	0.00213264	SMAD2, NCOA2, HAX1, SPI1, KLF5, KAT5, EPAS1, SOX15, ALX1, NPAS2, RELA	512	107	16095	3.23169	0.537314	0.256628	0.256628
GOTERM_MF_DIRECT	GO:0010856~adenylate cyclase activator activity	3	0.431655	0.00294652	CALM2	471	3	14823	31.4713	0.797379	0.265678	0.264695
GOTERM_MF_DIRECT	GO:0031997~N-terminal myristoylation domain binding	3	0.431655	0.00294652	CALM2	471	3	14823	31.4713	0.797379	0.265678	0.264695
GOTERM_BP_DIRECT	GO:1905913~negative regulation of calcium ion export from cell	3	0.431655	0.00372484	CALM2	474	3	13250	27.9536	0.999209	0.775788	0.775788
GOTERM_BP_DIRECT	GO:0051343~positive regulation of cyclic-nucleotide phosphodiesterase activity	3	0.431655	0.00372484	CALM2	474	3	13250	27.9536	0.999209	0.775788	0.775788
GOTERM_BP_DIRECT	GO:0051056~regulation of small GTPase mediated signal transduction	5	0.719424	0.00405535	ARHGAP20, CHN2, ARAP1, SIPA1L2, ARHGAP26	474	19	13250	7.35621	0.999581	0.775788	0.775788
GOTERM_BP_DIRECT	GO:0055117~regulation of cardiac muscle contraction	4	0.57554	0.00449686	BMP10, CALM2	474	10	13250	11.1814	0.999821	0.782044	0.782044
GOTERM_CC_DIRECT	GO:1990722~DAPK1-calmodulin complex	3	0.431655	0.00578497	CALM2	512	4	16095	23.5767	0.876861	0.428744	0.428744
GOTERM_CC_DIRECT	GO:0005911~cell-cell junction	9	1.29496	0.00593829	IGSF11, ACTR3, ACTN1, PRKD1, PIK3R1, PLCG1, PKD2, PAK2, WASF2	512	86	16095	3.28977	0.883529	0.428744	0.428744
GOTERM_MF_DIRECT	GO:0008083~growth factor activity	11	1.58273	0.006085	FGF5, FGF7, TGFB2, BMP2, BMP10, PDGFD, FGF18, BMP7, INHBC, INHBE, VEGFA	471	124	14823	2.79181	0.963192	0.470284	0.468545
GOTERM_BP_DIRECT	GO:0051497~negative regulation of stress fiber assembly	5	0.719424	0.00703328	TMEFF2, PIK3R1, ARAP1, PAK2, WASF2	474	22	13250	6.35309	0.999999	0.927632	0.927632
GOTERM_CC_DIRECT	GO:0034704~calcium channel complex	4	0.57554	0.00717423	AKAP6, CALM2	512	13	16095	9.67248	0.925669	0.431649	0.431649
GOTERM_BP_DIRECT	GO:0002834~regulation of response to tumor cell	3	0.431655	0.00727364	CALM2	474	4	13250	20.9652	0.999999	0.927632	0.927632
GOTERM_BP_DIRECT	GO:0060316~positive regulation of ryanodine-sensitive calcium-release channel activity	3	0.431655	0.00727364	CALM2	474	4	13250	20.9652	0.999999	0.927632	0.927632
GOTERM_BP_DIRECT	GO:1904094~positive regulation of autophagic cell death	3	0.431655	0.00727364	CALM2	474	4	13250	20.9652	0.999999	0.927632	0.927632
GOTERM_CC_DIRECT	GO:0009897~external side of plasma membrane	12	1.72662	0.00840661	TGFBR3, ALCAM, MCAM, CDH13, CD9, FASLG, ATP1B2, GFRA3, ANTXR2, ICOS, CCR4, TGFBR2	512	150	16095	2.51484	0.952528	0.433541	0.433541
GOTERM_MF_DIRECT	GO:0072542~protein phosphatase activator activity	3	0.431655	0.00941416	CALM2	471	5	14823	18.8828	0.994007	0.580257	0.578112
GOTERM_BP_DIRECT	GO:0051965~positive regulation of synapse assembly	6	0.863309	0.009638	GRID2, DLG5, CLSTN1, SLITRK5, EFNA5, EPHB1	474	37	13250	4.53301	1	1	1
GOTERM_BP_DIRECT	GO:0055074~calcium ion homeostasis	4	0.57554	0.0098962	TFAP2B, KL, TMTC2, TNFSF11	474	13	13250	8.6011	1	1	1
GOTERM_MF_DIRECT	GO:0019901~protein kinase binding	17	2.44604	0.0102275	SLC12A2, PPP1R12A, RCC2, ITGB2, CDC25C, NR3C1, RELA, RPTOR, RBBP6, MAPRE3, JAK2, CALM2, PAK2, MAP2K6, CDK5RAP2	471	264	14823	2.02656	0.996157	0.580257	0.578112
GOTERM_MF_DIRECT	GO:0044325~ion channel binding	7	1.00719	0.0107256	DPP10, ACTN1, AKAP6, PKD2, CALM2	471	59	14823	3.73389	0.997073	0.580257	0.578112
GOTERM_CC_DIRECT	GO:0030017~sarcomere	4	0.57554	0.0108884	CALM2, LMOD3	512	15	16095	8.38281	0.980789	0.491339	0.491339
GOTERM_BP_DIRECT	GO:0010862~positive regulation of pathway-restricted SMAD protein phosphorylation	5	0.719424	0.011181	DAB2, BMP2, BMP10, ACVR2A, TGFBR2	474	25	13250	5.59072	1	1	1
GOTERM_BP_DIRECT	GO:0010718~positive regulation of epithelial to mesenchymal transition	5	0.719424	0.0128493	TGFB2, DAB2, BMP2, ALX1, LEF-1	474	26	13250	5.37569	1	1	1
GOTERM_BP_DIRECT	GO:0007179~transforming growth factor beta receptor signaling pathway	7	1.00719	0.0144	SMAD2, TGFBR3, TGFB2, SPI1, ARRB2, C-JUN, TGFBR2	474	56	13250	3.4942	1	1	1
GOTERM_BP_DIRECT	GO:0006606~protein import into nucleus	7	1.00719	0.0169191	NUP214, NFKBIA, PPP3CA, LMNA, E2F3, PTTG1IP, PIK3R1	474	58	13250	3.37371	1	1	1
GOTERM_BP_DIRECT	GO:0071805~potassium ion transmembrane transport	3	0.431655	0.0173386	CALM2	474	6	13250	13.9768	1	1	1
GOTERM_MF_DIRECT	GO:0042393~histone binding	7	1.00719	0.0179956	PRMT6, BRD1, USP16, TBL1XR1, JAK2, LEF-1, CTCFL	471	66	14823	3.33787	0.999946	0.854497	0.851338
GOTERM_CC_DIRECT	GO:0005922~connexin complex	4	0.57554	0.0182008	GJB2, GJA3, GJB6, GJA10	512	18	16095	6.98568	0.998681	0.730054	0.730054
GOTERM_MF_DIRECT	GO:0008179~adenylate cyclase binding	3	0.431655	0.0189537	CALM2	471	7	14823	13.4877	0.999968	0.854497	0.851338
GOTERM_CC_DIRECT	GO:0005876~spindle microtubule	4	0.57554	0.0211142	KIF2A, CALM2	512	19	16095	6.61801	0.999549	0.761982	0.761982
GOTERM_CC_DIRECT	GO:0000785~chromatin	12	1.72662	0.0232183	MYOCD, DFFA, SPI1, IST1, TRPS1, HMGA2, SNAI2, PDS5B, TBXT, RELA, TP63, OBI1	512	174	16095	2.16797	0.999793	0.761982	0.761982
GOTERM_BP_DIRECT	GO:0045669~positive regulation of osteoblast differentiation	6	0.863309	0.0233671	FBN2, BMP2, LRP3, PRKD1, TP63, ACVR2A	474	46	13250	3.64612	1	1	1
GOTERM_BP_DIRECT	GO:0010880~regulation of release of sequestered calcium ion into cytosol by sarcoplasmic reticulum	3	0.431655	0.0237056	CALM2	474	7	13250	11.9801	1	1	1
GOTERM_BP_DIRECT	GO:1902808~positive regulation of cell cycle G1/S phase transition	3	0.431655	0.0237056	STXBP4, GLI1, CDC73	474	7	13250	11.9801	1	1	1
GOTERM_BP_DIRECT	GO:0045667~regulation of osteoblast differentiation	3	0.431655	0.0237056	SNAI2, TCIRG1, GLI1	474	7	13250	11.9801	1	1	1
GOTERM_BP_DIRECT	GO:0055015~ventricular cardiac muscle cell development	3	0.431655	0.0237056	BMP10, LMNA, ATG5	474	7	13250	11.9801	1	1	1
GOTERM_BP_DIRECT	GO:0005513~detection of calcium ion	3	0.431655	0.0237056	CALM2	474	7	13250	11.9801	1	1	1
GOTERM_BP_DIRECT	GO:1901842~negative regulation of high voltage-gated calcium channel activity	3	0.431655	0.0237056	CALM2	474	7	13250	11.9801	1	1	1
GOTERM_BP_DIRECT	GO:0043388~positive regulation of DNA binding	4	0.57554	0.0247473	MYOCD, CALM2	474	18	13250	6.21191	1	1	1
GOTERM_BP_DIRECT	GO:0030335~positive regulation of cell migration	10	1.43885	0.0265761	PPP3CA, DAB2, BMP2, MGAT5, CDH13, SNAI2, PIK3R1, LEF-1, VSIR, CXCL16	474	119	13250	2.34904	1	1	1
GOTERM_CC_DIRECT	GO:0032420~stereocilium	4	0.57554	0.0276605	GRXCR1, CDH23, PCDH15, ZSWIM6	512	21	16095	5.98772	0.99996	0.775672	0.775672
GOTERM_CC_DIRECT	GO:0008076~voltage-gated potassium channel complex	6	0.863309	0.0279328	DPP10, KCNQ3, CALM2, KCNJ2	512	54	16095	3.49284	0.999964	0.775672	0.775672
GOTERM_BP_DIRECT	GO:0010838~positive regulation of keratinocyte proliferation	3	0.431655	0.0308696	FGF7, STXBP4, TP63	474	8	13250	10.4826	1	1	1
GOTERM_MF_DIRECT	GO:0005049~nuclear export signal receptor activity	3	0.431655	0.0311581	NUP214, XPO1, XPO6	471	9	14823	10.4904	1	1	0.998148
GOTERM_BP_DIRECT	GO:0051781~positive regulation of cell division	5	0.719424	0.0319103	FGF5, FGF7, TGFB2, PDGFD, VEGFA	474	34	13250	4.11082	1	1	1
GOTERM_MF_DIRECT	GO:0005179~hormone activity	8	1.15108	0.0328013	PRP2, CORT, BMP10, STC2, NPY, IAPP, INHBC, INHBE	471	96	14823	2.62261	1	1	0.998148
GOTERM_BP_DIRECT	GO:0015031~protein transport	13	1.8705	0.033606	NDC1, MTX2, IST1, GOSR2, COG1, AP5B1, SNX4, DUOXA1, MVB12B, DUOXA2, SPIRE1, NUP98, ARL8B	474	185	13250	1.96431	1	1	1
GOTERM_BP_DIRECT	GO:0000086~G2/M transition of mitotic cell cycle	4	0.57554	0.037291	CDC25C, CALM2	474	21	13250	5.32449	1	1	1
GOTERM_BP_DIRECT	GO:0001837~epithelial to mesenchymal transition	4	0.57554	0.037291	TGFB2, DLG5, SNAI2, LEF-1	474	21	13250	5.32449	1	1	1
GOTERM_CC_DIRECT	GO:0005654~nucleoplasm	72	10.3597	0.037912	DBR1, SPI1, IRS1, CELF1, CELF2, ARRB2, GLI1, BACH2, SMC2, SOX2, ALKBH3, RPTOR, PPP3CA, SENP5, TRPS1, XPO6, HADH, JAK2, MTPAP, C-JUN, TP63, PELP1, PRMT6, TLE3, KLF12, ANXA13, RBM19, VEZF1, ASH1L, ARAP1, PAX5, ARMC8, OLFM4, TSN, PSMA6, ARL4A, ZNF638, MPPE1, ATF3, ABCG2, KHDRBS3, HLF, PLPPR1, PRDM14, HOXD13, PDS5B, PTTG1IP, TBXT, NPAS2, EHBP1, NPAS3, IGF2BP1, STAP1, UBQLN4, MDN1, MAP2K6, TFAP2C, YIP…	512	1819	16095	1.24429	0.999999	0.920282	0.920282
GOTERM_MF_DIRECT	GO:0031432~titin binding	3	0.431655	0.0381431	CALM2	471	10	14823	9.4414	1	1	0.998148
GOTERM_CC_DIRECT	GO:0005890~sodium:potassium-exchanging ATPase complex	3	0.431655	0.0382389	ATP1A2, LOC101118398, ATP1B2	512	10	16095	9.43066	0.999999	0.920282	0.920282
GOTERM_BP_DIRECT	GO:0060317~cardiac epithelial to mesenchymal transition	3	0.431655	0.0387659	TGFBR3, TGFB2, BMP2	474	9	13250	9.31786	1	1	1
GOTERM_BP_DIRECT	GO:0006376~mRNA splice site selection	3	0.431655	0.0387659	CELF1, CELF2, PTBP2	474	9	13250	9.31786	1	1	1
GOTERM_BP_DIRECT	GO:0033523~histone H2B ubiquitination	3	0.431655	0.0387659	CTR9, UBE2E1, CDC73	474	9	13250	9.31786	1	1	1
GOTERM_BP_DIRECT	GO:0001649~osteoblast differentiation	6	0.863309	0.0400305	SOX2, BMP2, SNAI2, GLI1, LEF-1, MAP2K6	474	53	13250	3.16456	1	1	1
GOTERM_BP_DIRECT	GO:0016197~endosomal transport	4	0.57554	0.0420685	RASSF9, TMCC1, AP5B1, ARL8B	474	22	13250	5.08247	1	1	1
GOTERM_BP_DIRECT	GO:0050680~negative regulation of epithelial cell proliferation	5	0.719424	0.0454884	SOX2, TGFB2, DUSP10, LOC101108901, CDC73	474	38	13250	3.6781	1	1	1
GOTERM_CC_DIRECT	GO:0016529~sarcoplasmic reticulum	3	0.431655	0.0457721	HAX1, ITPR1, AKAP6	512	11	16095	8.57333	1	0.996999	0.996999
GOTERM_MF_DIRECT	GO:0030145~manganese ion binding	5	0.719424	0.0465784	XPNPEP1, GALNT1, MGAT5, MTPAP, PEPD	471	43	14823	3.65946	1	1	0.998148
GOTERM_CC_DIRECT	GO:0005886~plasma membrane	82	11.7986	0.0469501	SCARB1, PIGU, PTPRM, LOC101108279, ARRB2, CDH9, LOC101103181, VSIR, RGS3, GRM7, DUOXA1, SMPD1, XPO6, LIPH, BDKRB2, BLNK, C-JUN, CCR4, NDC1, ABCC1, DFFA, PPP1R12A, MME, ANXA13, ARRDC3, TACR3, IL16, TM4SF5, ARAP1, OLFM4, PRSS12, ANO5, TGFBR2, CLDN6, ARL4A, CCKBR, CLDN9, CDC42EP4, CDH10, CDH13, PRKD1, ABCG2, CDC42SE1, SLC24A2, GPM6A, RALA, ROCK2, PCDH15, EFNA5, EHBP1, LOC101105868, EPB41L1, P2RY1, M…	512	2132	16095	1.20906	1	0.996999	0.996999
GOTERM_BP_DIRECT	GO:0048485~sympathetic nervous system development	3	0.431655	0.0473331	TFAP2B, GFRA3, TP63	474	10	13250	8.38608	1	1	1
GOTERM_BP_DIRECT	GO:0050848~regulation of calcium-mediated signaling	3	0.431655	0.0473331	CALM2	474	10	13250	8.38608	1	1	1
GOTERM_BP_DIRECT	GO:0010824~regulation of centrosome duplication	3	0.431655	0.0473331	PKHD1, XPO1, CHMP4B	474	10	13250	8.38608	1	1	1
GOTERM_MF_DIRECT	GO:0005104~fibroblast growth factor receptor binding	4	0.57554	0.0479933	FGF5, KL, FGF7, FGF18	471	26	14823	4.84174	1	1	0.998148
GOTERM_BP_DIRECT	GO:0009410~response to xenobiotic stimulus	6	0.863309	0.0489203	SS18, TGFB2, PTPRM, SLITRK5, ATG5, TGFBR2	474	56	13250	2.99503	1	1	1
GOTERM_MF_DIRECT	GO:0008013~beta-catenin binding	6	0.863309	0.0491547	TBL1XR1, DLG5, CLSTN1, LZIC, CDH26, LEF-1	471	63	14823	2.99727	1	1	0.998148
GOTERM_BP_DIRECT	GO:0000122~negative regulation of transcription from RNA polymerase II promoter	20	2.8777	0.0545497	TFAP2B, NCOA2, MYOCD, CTR9, PRDM14, FASLG, MITF, PAX5, TBXT, CDC73, SOX2, DAB2, BMP2, KLF5, KAT5, TBL1XR1, CNOT2, SOX15, ALX1, TP63	474	358	13250	1.56165	1	1	1
GOTERM_MF_DIRECT	GO:0003682~chromatin binding	14	2.01439	0.055744	NCOA2, SPI1, HOXD13, MITF, ASH1L, GLI1, LOC101114968, SMC2, TTC5, SOX15, GMNC, LEF-1, TP63, OBI1	471	250	14823	1.76239	1	1	0.998148
GOTERM_BP_DIRECT	GO:0032516~positive regulation of phosphoprotein phosphatase activity	3	0.431655	0.0565136	CALM2	474	11	13250	7.62371	1	1	1
GOTERM_BP_DIRECT	GO:0033209~tumor necrosis factor-mediated signaling pathway	4	0.57554	0.0581243	NFKBIA, TNFSF18, JAK2, RELA	474	25	13250	4.47257	1	1	1
GOTERM_CC_DIRECT	GO:0005856~cytoskeleton	13	1.8705	0.0588956	CDC42SE1, FRMD4B, BAIAP2, ARHGAP26, LMOD3, FRMD3, SGCD, EPB41L1, PSTPIP2, SNTG1, SPIRE1, JAK2, WASF2	512	227	16095	1.80027	1	1	1
GOTERM_BP_DIRECT	GO:0042127~regulation of cell proliferation	7	1.00719	0.0597377	NFKBIA, TGFB2, CHST11, HOXD13, MITF, PRDM1, PKD2	474	78	13250	2.50866	1	1	1
GOTERM_CC_DIRECT	GO:0005643~nuclear pore	4	0.57554	0.0631733	NDC1, CHMP4B, NUP98, SENP2	512	29	16095	4.33594	1	1	1
GOTERM_CC_DIRECT	GO:0005634~nucleus	80	11.5108	0.0634985	ZMYND15, DBR1, GABPB2, CELF1, RPL10L, FASLG, TCIRG1, PRDM1, GLI1, NR3C1, SMG7, IKZF2, SOBP, GRM1, SPIC, XPO1, RGS3, SOX15, XPO6, SUMO3, C-JUN, TP63, PELP1, TGIF1, EOMES, ACTR3, MYOCD, DFFA, UBE2E1, UBE4B, MITF, ETV1, PAX5, ARMC8, OVOL1, TSN, PSMA6, GMNC, PRKD1, YAE1, CEBPA, USP16, KHDRBS3, HLF, EPAS1, LOC101107200, PIK3R1, GATA3, MAT2B, HNRNPLL, PKMYT1, TBXT, PSMA8, CENPC, ATXN1L, MVB12B, IGF2BP1…	512	2108	16095	1.193	1	1	1
GOTERM_BP_DIRECT	GO:0007605~sensory perception of sound	8	1.15108	0.0636917	GRXCR1, GJB2, OTOA, CDH23, PCDH15, SNAI2, SOBP, OTOGL	474	99	13250	2.25888	1	1	1
GOTERM_CC_DIRECT	GO:0030659~cytoplasmic vesicle membrane	5	0.719424	0.0653232	SLC12A2, GABRA1, TMEM67, FZD6, SPIRE1	512	48	16095	3.27454	1	1	1
GOTERM_BP_DIRECT	GO:0050730~regulation of peptidyl-tyrosine phosphorylation	3	0.431655	0.0662529	PDCL3, PDGFD, ITGB2	474	12	13250	6.9884	1	1	1
GOTERM_BP_DIRECT	GO:0010390~histone monoubiquitination	3	0.431655	0.0662529	CTR9, UBE2E1, CDC73	474	12	13250	6.9884	1	1	1
GOTERM_BP_DIRECT	GO:0031290~retinal ganglion cell axon guidance	3	0.431655	0.0662529	PTPRM, EFNA5, EPHB1	474	12	13250	6.9884	1	1	1
GOTERM_BP_DIRECT	GO:1990573~potassium ion import across plasma membrane	3	0.431655	0.0662529	ATP1A2, ATP1B2, KCNJ2	474	12	13250	6.9884	1	1	1
GOTERM_BP_DIRECT	GO:0042446~hormone biosynthetic process	3	0.431655	0.0662529	DUOX1, DIO1, DUOX2	474	12	13250	6.9884	1	1	1
GOTERM_CC_DIRECT	GO:0005581~collagen trimer	4	0.57554	0.0686033	COL22A1, SFTPD, SFTPA1, MBLA	512	30	16095	4.19141	1	1	1
GOTERM_BP_DIRECT	GO:0006325~chromatin organization	8	1.15108	0.0693663	PRMT6, BRD1, USP16, ASH1L, NR3C1, JAK2, RELA, EZH2	474	101	13250	2.21415	1	1	1
GOTERM_BP_DIRECT	GO:1903984~positive regulation of TRAIL-activated apoptotic signaling pathway	2	0.28777	0.0701245	TIMP3, ATF3	474	2	13250	27.9536	1	1	1
GOTERM_MF_DIRECT	GO:0035591~signaling adaptor activity	3	0.431655	0.0709967	BANK1, BLNK, STAP1	471	14	14823	6.74386	1	1	0.998148
GOTERM_CC_DIRECT	GO:0005901~caveola	5	0.719424	0.0736637	SCARB1, IRS1, CAVIN4, CDH13, TGFBR2	512	50	16095	3.14355	1	1	1
GOTERM_CC_DIRECT	GO:0005912~adherens junction	6	0.863309	0.074855	DLG5, CDC42EP4, PTPRM, FAT2, FRMD4B, EFNA5	512	71	16095	2.65653	1	1	1
GOTERM_BP_DIRECT	GO:0045638~negative regulation of myeloid cell differentiation	3	0.431655	0.0764996	NFKBIA, CTR9, CDC73	474	13	13250	6.45083	1	1	1
GOTERM_BP_DIRECT	GO:0045216~cell-cell junction organization	3	0.431655	0.0764996	CLDN6, PKHD1, TGFB2	474	13	13250	6.45083	1	1	1
GOTERM_BP_DIRECT	GO:0006611~protein export from nucleus	3	0.431655	0.0764996	NUP214, XPO1, XPO6	474	13	13250	6.45083	1	1	1
GOTERM_CC_DIRECT	GO:0005737~cytoplasm	71	10.2158	0.0814193	ZMYND15, TRIM71, PID1, CELF1, PANK1, CELF2, PRDM1, NR3C1, SMC2, ARHGAP44, SOX2, XPO1, RGS3, DPYSL5, SOX15, XPO6, BAALC, JAK2, AZI2, LEF-1, PELP1, NDC1, ACTR3, NCOA2, PPP1R12A, STRBP, ANXA13, RBM19, UBE4B, MITF, ATP1B2, FRMD4B, ARMC8, PGD, DYNLL2, PSMA6, KIF2A, CDH13, PRKD1, PABPC1, LOC101102548, YAE1, FBN2, UBA6, EPAS1, ARL1, ATP1A2, PTTG1IP, CBL, PKMYT1, CXXC4, TBXT, PSMA8, LDHB, ODF2L, BRINP1, …	512	1870	16095	1.19354	1	1	1
GOTERM_CC_DIRECT	GO:0000776~kinetochore	6	0.863309	0.0821445	PPP1R12A, CHMP4B, NUP98, LOC101114968, ZWINT, CENPC	512	73	16095	2.58374	1	1	1
GOTERM_BP_DIRECT	GO:0009617~response to bacterium	6	0.863309	0.0862772	GPM6A, BMP2, NFIB, BANK1, FUCA2, GKN2	474	66	13250	2.54124	1	1	1
GOTERM_BP_DIRECT	GO:0099560~synaptic membrane adhesion	3	0.431655	0.0872052	PTPRD, EFNA5, LRRC4C	474	14	13250	5.99005	1	1	1
GOTERM_BP_DIRECT	GO:0060707~trophoblast giant cell differentiation	3	0.431655	0.0872052	SOX15, PRDM1, SENP2	474	14	13250	5.99005	1	1	1
GOTERM_MF_DIRECT	GO:0001618~virus receptor activity	3	0.431655	0.0898523	CLDN6, GPR15, CLDN9	471	16	14823	5.90088	1	1	0.998148
GOTERM_MF_DIRECT	GO:0001784~phosphotyrosine binding	4	0.57554	0.0920097	IRS1, STAP1, PIK3R1, CBL	471	34	14823	3.70251	1	1	0.998148
GOTERM_MF_DIRECT	GO:0003941~L-serine ammonia-lyase activity	2	0.28777	0.0921442	SDS, SDSL	471	3	14823	20.9809	1	1	0.998148
GOTERM_CC_DIRECT	GO:1902495~transmembrane transporter complex	2	0.28777	0.0922605	CNGA3	512	3	16095	20.957	1	1	1
GOTERM_CC_DIRECT	GO:0048269~methionine adenosyltransferase complex	2	0.28777	0.0922605	MAT1A, MAT2B	512	3	16095	20.957	1	1	1
GOTERM_CC_DIRECT	GO:0034673~inhibin-betaglycan-ActRII complex	2	0.28777	0.0922605	TGFBR3, ACVR2A	512	3	16095	20.957	1	1	1
GOTERM_CC_DIRECT	GO:0031982~vesicle	4	0.57554	0.0923027	CALM2, ANO5	512	34	16095	3.6983	1	1	1
GOTERM_MF_DIRECT	GO:0042803~protein homodimerization activity	21	3.02158	0.0930334	TFAP2B, TGFB2, SDS, MME, PANK1, ACTN1, CPOX, SLC39A13, PKD2, RELA, FXR2, XPNPEP1, HOOK1, STC2, BHLHE40, CDH13, CRYL1, CHMP4B, MTPAP, ATF3, ABCG2	471	458	14823	1.44301	1	1	0.998148
GOTERM_MF_DIRECT	GO:0003729~mRNA binding	6	0.863309	0.0933214	FXR2, CELF1, SRSF1, NUP98, HNRNPLL, PTBP2	471	76	14823	2.48458	1	1	0.998148
GOTERM_MF_DIRECT	GO:0005509~calcium ion binding	26	3.74101	0.0946258	FBN2, ACTN1, CLSTN1, ANXA13, PCDH15, PPP2R3A, CBL, PKD2, CDH9, CDH8, FSTL4, DUOX1, GJB2, CDH4, MMRN1, MYL2, CDH10, CDH23, FAT2, CDH13, CDH26, PLCG1, CALM2, DUOX2	471	596	14823	1.37291	1	1	0.998148
GOTERM_BP_DIRECT	GO:0007165~signal transduction	14	2.01439	0.0966346	TGFB2, PPP1R12A, HHIP, PTPRM, RASSF9, ARRB2, ARAP1, ARHGAP26, GFRA3, ARHGAP15, YWHAZ, ARHGAP44, ARHGAP20, PDE10A	474	244	13250	1.60389	1	1	1
GOTERM_BP_DIRECT	GO:0007249~I-kappaB kinase/NF-kappaB signaling	4	0.57554	0.0973623	NFKBIA, IRAK1BP1, ROCK2, AZI2	474	31	13250	3.60691	1	1	1
GOTERM_BP_DIRECT	GO:0050804~modulation of synaptic transmission	4	0.57554	0.0973623	LRFN2, PLCG1, LRRC4C, EPHB1	474	31	13250	3.60691	1	1	1
GOTERM_BP_DIRECT	GO:0036342~post-anal tail morphogenesis	3	0.431655	0.0983241	CHST11, TBXT, TP63	474	15	13250	5.59072	1	1	1
GOTERM_BP_DIRECT	GO:0001778~plasma membrane repair	3	0.431655	0.0983241	SMPD1, CHMP4B, ARL8B	474	15	13250	5.59072	1	1	1
GOTERM_BP_DIRECT	GO:0060391~positive regulation of SMAD protein import into nucleus	3	0.431655	0.0983241	DAB2, BMP2, JAK2	474	15	13250	5.59072	1	1	1
GOTERM_MF_DIRECT	GO:0046332~SMAD binding	4	0.57554	0.0983821	TGFBR3, DAB2, BMP2, TGFBR2	471	35	14823	3.59672	1	1	0.998148
