# Supplementary material for: Population structure and selection signal analysis of indigenous sheep from the southern edge of the Taklamakan Desert
Source: BMC Genomics. 2024 Jul 9;25:681. doi: 10.1186/s12864-024-10581-y (PMC11232224; doi:10.1186/s12864-024-10581-y)
Supplement: Supplementary file 6 — Supplementary Material 6 [file 12864_2024_10581_MOESM6_ESM.xlsx]

## Sheet: Sheet1
S6: Detection of selected areas of native sheep breeds on the southern margin of the Taklamakan Desert using IHS(5%)
DUO				HET				KUN				QIR
CHR	POSITION	IHS		CHR	POSITION	IHS		CHR	POSITION	IHS		CHR	POSITION	IHS
3	4614767	1.73919		1	40049974	0.694774		2	23874704	2.28544		2	245495159	0.798093
7	38681820	1.37873		1	33350564	0.503666		3	84532217	1.69213		20	22932655	0.738659
9	88023604	1.33884		1	128180172	0.475131		9	54598434	1.65703		10	40319661	0.737877
7	37766364	1.22798		26	15532228	0.449132		3	76788696	1.6334		20	22928218	0.704456
19	10480482	1.17883		1	23408141	0.445897		15	63693631	1.6177		10	48464822	0.690493
1	22113776	1.16909		1	218488906	0.428295		3	176651755	1.61236		9	69532909	0.690465
13	1408790	1.15692		25	27445588	0.416861		7	37766364	1.59841		21	34073121	0.639659
2	198730255	1.15066		11	55641741	0.389806		1	143222665	1.59052		2	171517181	0.628218
17	23702778	1.13535		1	16636696	0.388021		8	41271906	1.58553		13	20946890	0.627892
1	75062306	1.12115		16	58008391	0.373596		5	32983503	1.58192		6	28507154	0.625974
6	66962167	1.10192		11	32382547	0.363215		1	208717950	1.57754		4	52527301	0.625502
7	40606708	1.10049		25	29018179	0.334258		1	32531968	1.55533		25	22785127	0.594359
9	89259985	1.09013		7	27631026	0.334232		5	70208653	1.54522		15	57400925	0.578648
19	24902040	1.06773		4	21179570	0.315579		9	53290186	1.53681		2	123685387	0.575228
18	42275185	1.05214		22	42749691	0.292575		9	70356317	1.5181		17	50095613	0.573978
4	50517014	1.0483		2	107520373	0.278789		17	10368123	1.51044		18	28819587	0.573313
1	121879778	1.02741		1	134674201	0.277537		1	258227172	1.50582		2	100566410	0.569603
9	31920368	1.02046		8	22508335	0.264997		2	153668804	1.48739		1	273720206	0.555403
2	161612924	1.01673		1	67750865	0.264201		16	66258912	1.47344		4	14863551	0.54689
9	16400468	1.00587		1	109080103	0.263126		3	112571789	1.45109		1	85293454	0.545117
4	107999316	1.00269		25	29191544	0.262054		13	20407546	1.45046		9	90391335	0.544971
22	30852439	0.979633		25	29197564	0.262054		2	15469272	1.44406		2	172943128	0.539484
3	146100817	0.972788		1	54903999	0.260089		3	96584326	1.41199		2	73220733	0.535502
6	46335761	0.963873		1	80621127	0.249004		1	273035821	1.38872		8	36904831	0.528275
18	42184338	0.953243		8	18958121	0.248183		6	86505836	1.38724		4	81020486	0.525555
19	35919407	0.91878		2	11774720	0.24669		1	154879452	1.38484		20	37873712	0.503078
5	92421479	0.897979		1	218259225	0.245782		21	34000595	1.37509		12	37616629	0.49993
17	22944678	0.892951		1	7017348	0.237595		6	74093496	1.37439		1	22499740	0.495291
3	146322914	0.882763		26	6956161	0.235887		4	21827843	1.37273		10	51601034	0.493506
12	73315308	0.881721		1	218403846	0.234991		2	14872882	1.37094		3	109447959	0.486661
3	100616237	0.87733		1	23085414	0.233548		1	114297243	1.37015		2	225610495	0.481974
7	42885416	0.866309		1	236053806	0.232711		26	23729797	1.36552		2	163827393	0.480729
18	28170298	0.85871		1	60656890	0.231681		3	112206568	1.36234		20	4235604	0.475752
5	24727386	0.851346		4	105359320	0.230552		13	71794661	1.3447		17	7397177	0.471633
7	40493383	0.848132		12	33694621	0.228478		4	92363600	1.34205		3	109729650	0.468009
9	79821080	0.838429		1	90657261	0.226794		9	89271760	1.33964		6	87845244	0.467626
12	38393006	0.826492		9	10321245	0.224097		2	106726584	1.33347		4	58952551	0.457712
12	12714020	0.823194		1	85542072	0.221341		8	46244728	1.33121		6	87823718	0.45685
9	24175103	0.822836		3	172898730	0.218342		8	46277382	1.33121		3	108658273	0.455392
15	51791083	0.809218		19	9301019	0.218224		2	35075628	1.32973		2	133237814	0.451358
6	41609874	0.807053		7	27864129	0.210972		6	41728563	1.32876		18	5572264	0.450035
6	13640100	0.794511		16	7482199	0.202356		8	41038460	1.3218		6	20726041	0.445641
18	41778099	0.791374		1	67695001	0.198407		7	26303792	1.30737		3	109394280	0.445231
8	16069302	0.779832		4	79679337	0.197217		17	17858569	1.30642		5	6522284	0.443738
1	19074171	0.778947		25	11409241	0.197118		9	67776368	1.30407		8	70119984	0.441892
4	30108583	0.778409		1	117389792	0.194795		1	144771721	1.29832		2	204735001	0.436946
7	2221433	0.774001		1	254294345	0.193699		16	38954043	1.29495		16	13022938	0.435006
9	89271760	0.772431		25	24152636	0.193276		6	80368116	1.28269		10	21998768	0.431803
1	60133285	0.767154		7	19225840	0.186714		2	12643393	1.26524		3	149029820	0.42983
2	201006863	0.766906		3	74250844	0.185278		12	67984857	1.26498		3	146987260	0.428455
9	28605462	0.762823		1	44978838	0.18483		13	65625221	1.26431		7	87699555	0.427333
2	177823624	0.761323		1	24115517	0.184143		10	17043688	1.26167		9	15947067	0.426727
8	13421939	0.760726		6	71350686	0.181799		9	92130589	1.25769		2	23147106	0.425848
2	190800988	0.760501		1	173388389	0.181073		3	112785918	1.25317		3	117244681	0.42147
1	30293397	0.756969		2	24985556	0.18069		8	77592923	1.24539		2	96741404	0.421401
7	26247096	0.746915		26	21249980	0.179763		12	72567763	1.24273		17	7469873	0.419858
4	29617542	0.743809		6	9265695	0.176143		4	97031125	1.24154		3	184796329	0.41912
2	152928469	0.737313		22	40075164	0.174965		17	15290535	1.23781		15	38843881	0.417214
22	24571692	0.734285		26	35524442	0.171467		1	138411666	1.22291		3	36437267	0.412792
26	38109095	0.733908		15	58454401	0.169072		17	24918845	1.21305		3	190977477	0.411246
1	219052422	0.733715		22	10477254	0.168439		1	204956094	1.21036		2	5799019	0.410894
23	3683388	0.728467		12	33280685	0.167706		13	71534567	1.21013		22	41972614	0.410022
10	52099531	0.728357		9	88175934	0.167153		12	16193400	1.2065		4	50517014	0.408207
6	86938298	0.724483		4	98190969	0.164921		8	55951209	1.19901		22	34057936	0.408151
19	13239412	0.724284		22	26387701	0.164469		15	34579820	1.19821		11	36973365	0.408128
8	70119984	0.72194		2	56211086	0.163614		10	46812140	1.18944		1	142488608	0.40775
7	52232807	0.705678		15	30362511	0.163458		9	83228587	1.18124		12	16108114	0.407549
1	4285862	0.702597		1	254472420	0.161421		26	6956161	1.18082		1	228697721	0.404472
1	83888097	0.702541		23	12576439	0.157466		2	164386294	1.17961		8	78284768	0.398082
2	140594300	0.697504		18	48333789	0.157149		3	21033166	1.17928		12	13270653	0.393607
20	13788804	0.695762		5	60261105	0.15693		9	37206107	1.17787		4	71955112	0.391089
5	53100214	0.692936		2	13451879	0.154806		22	38321929	1.17677		3	96231907	0.389707
18	13670012	0.691678		9	16169600	0.154463		1	169780524	1.17301		3	109317793	0.388537
9	26784922	0.690522		2	144956912	0.153488		22	35206473	1.16003		15	24911875	0.387567
3	151842714	0.685877		15	79769042	0.150786		5	101530422	1.15998		6	104766166	0.380822
5	28986342	0.685862		1	44657909	0.149323		9	74186100	1.15908		3	171990334	0.377234
12	76408580	0.685542		4	7723220	0.149038		12	71216893	1.15687		2	95021311	0.377178
6	91452816	0.675867		4	36510267	0.147515		3	192227100	1.1556		1	173147565	0.376951
17	23717867	0.674412		2	77487001	0.144455		2	78094370	1.15522		3	152780552	0.376166
6	97684257	0.669373		3	212243315	0.139245		3	138077487	1.15427		1	175737319	0.376082
24	7368208	0.662823		4	93300287	0.139026		7	8609546	1.15375		7	86000426	0.375099
19	19296721	0.661963		2	234652222	0.138775		4	22422254	1.15253		17	38115133	0.374645
5	44438981	0.657897		4	98503958	0.138097		1	22499740	1.1434		9	7715931	0.37447
2	143628177	0.654333		1	218892381	0.135203		9	61385044	1.14064		8	34114477	0.37312
6	20761388	0.653662		21	34554811	0.135199		4	49014692	1.12746		13	75074532	0.370276
21	11956305	0.65275		1	83232202	0.134882		19	1983929	1.12567		10	76358396	0.36882
12	61138958	0.651589		9	78002763	0.134464		2	81450504	1.11857		6	107570002	0.366447
11	14847573	0.651041		1	94742761	0.133588		4	26185405	1.11712		1	22940878	0.365252
6	62051221	0.649859		2	178135224	0.132891		2	81495369	1.1161		13	23322676	0.363719
13	3888425	0.645348		8	60963736	0.131034		10	34590508	1.11416		2	178026295	0.363267
17	15341652	0.642417		24	17161592	0.130272		20	37306105	1.10987		6	100372460	0.362058
5	94039434	0.641961		12	24242692	0.129991		2	4863106	1.10233		15	26342079	0.361792
8	58877140	0.64185		1	205779832	0.127309		1	172586467	1.0991		6	20804458	0.360094
1	77732805	0.641659		23	51392735	0.125055		3	221236067	1.09533		3	109694971	0.356579
3	26758053	0.639013		16	14758138	0.124512		20	36508010	1.09369		4	10793943	0.352443
20	19041538	0.638179		5	90734938	0.123882		12	68534580	1.08412		2	97889447	0.349719
6	20726041	0.637904		2	2182923	0.123521		4	90197277	1.07092		21	11613840	0.342229
7	40699359	0.631214		26	29284030	0.119984		13	47419148	1.07084		4	21471570	0.340352
12	63865251	0.628079		2	27370447	0.119543		1	71501561	1.07043		10	73969100	0.339689
18	4686046	0.627456		2	131847067	0.118995		18	6886672	1.0656		1	155275929	0.338723
22	37799781	0.618082		1	159929584	0.118952		2	152652795	1.0647		8	76357265	0.338231
17	42766211	0.614037		3	119811258	0.118618		1	64354753	1.06089		9	20396856	0.337702
3	109317793	0.610328		24	5620971	0.117883		9	89860049	1.05743		8	80141561	0.332449
3	109394280	0.610328		2	98906090	0.116493		1	144196670	1.05172		1	16459507	0.330436
3	109447959	0.610328		13	19766244	0.116398		5	50965861	1.05135		12	29717819	0.328077
5	44950440	0.60928		20	37403706	0.116159		6	80424144	1.05048		2	171260953	0.327197
2	145552749	0.608752		4	48706640	0.113886		4	52801414	1.04101		2	155229898	0.3268
1	115997819	0.60875		20	24624613	0.112664		24	33293888	1.03484		3	113928695	0.324962
2	187079389	0.607669		8	78454673	0.112623		1	207206545	1.0295		6	86938298	0.324348
11	22040798	0.606296		8	78596952	0.11174		16	14772454	1.02878		11	53614654	0.319949
9	34257170	0.605724		1	125429738	0.111585		1	33475677	1.02774		7	8609546	0.319127
6	104297622	0.605676		10	19379528	0.110037		1	186272948	1.02598		9	68763617	0.317978
13	13275484	0.605671		10	73969100	0.109863		1	104262107	1.0212		3	90074312	0.316441
3	55218183	0.605607		3	26397255	0.107661		4	107954846	1.02075		9	54746950	0.316022
12	76863611	0.605341		1	256880139	0.106934		20	41005284	1.02073		9	45405076	0.313928
2	2752833	0.604118		3	109729650	0.106101		20	46064567	1.0162		3	146956624	0.312375
2	16847442	0.602022		25	4987570	0.105629		1	30031006	1.01327		16	38888439	0.307683
20	43398289	0.596787		4	16754038	0.104626		4	20212398	1.01281		16	38890901	0.307683
13	23368316	0.593299		19	1899335	0.104104		6	59152250	1.01142		9	24175103	0.307426
1	246920031	0.591274		13	5327916	0.103371		13	28553504	1.00693		6	55025174	0.305176
17	42360804	0.591204		1	22113776	0.101285		2	24910350	1.00578		9	15669960	0.30512
5	90539266	0.58945		19	22053204	0.10076		4	20659006	1.00521		7	7662737	0.304544
3	111396823	0.581512		1	117480169	0.100113		2	184094309	1.00486		9	34333621	0.304305
3	55430870	0.578833		23	23355744	0.0994885		18	16241042	1.004		1	159137216	0.303374
23	53950671	0.577546		4	36026778	0.0991362		1	263030362	0.99542		7	27390367	0.301697
1	230838282	0.575459		4	62470656	0.0969447		22	46315862	0.993482		20	39021810	0.301253
13	27976961	0.56752		2	209713057	0.0957384		15	65613534	0.993325		1	213861268	0.301164
3	99901070	0.562671		22	23316563	0.0947015		22	42107138	0.990228		17	50606806	0.300709
9	67241520	0.562643		2	15846899	0.094269		2	95059544	0.986518		8	36081234	0.299325
9	22197645	0.561473		12	14958591	0.0940976		23	8644826	0.986474		17	37109324	0.297911
7	45645996	0.56077		1	235438389	0.0937813		6	75464467	0.9847		12	27700611	0.297822
19	23861456	0.558201		25	21990862	0.0934665		8	35314151	0.981441		10	15970226	0.296969
2	96105050	0.557074		22	41611681	0.0930951		12	18634161	0.980552		4	40750617	0.296384
5	48531782	0.555655		5	79192553	0.091663		19	23861456	0.98049		5	23590794	0.295201
8	64187886	0.552576		7	35954026	0.0910427		9	72383768	0.975222		4	51203290	0.295122
9	1917592	0.552197		26	746066	0.0898639		8	71953546	0.974458		3	145044315	0.295052
4	92702790	0.550569		1	22546005	0.0896579		5	100540971	0.973642		5	74452578	0.294792
25	36332760	0.549326		26	20726976	0.0874699		16	46362670	0.969104		3	85222205	0.293388
5	16839948	0.548965		2	6356224	0.0873179		19	46923839	0.967526		25	36855253	0.29289
8	71591929	0.547451		18	38871717	0.0856505		7	38236462	0.959358		3	52462178	0.29229
9	56065412	0.547276		1	27207359	0.0847637		5	101015514	0.958347		3	63785896	0.291142
15	26226816	0.542694		11	59527270	0.0840541		18	47548532	0.956941		7	25876257	0.29083
11	21835367	0.542307		4	21129460	0.0835732		3	76597548	0.956565		6	87305481	0.29055
3	131097703	0.542276		15	43085977	0.0821397		8	72603800	0.955305		2	55630172	0.29011
10	49304658	0.536498		2	182805651	0.0820057		8	71055941	0.953667		2	15304047	0.289295
5	89948270	0.536267		3	88780064	0.0818521		3	114313173	0.953517		3	70280308	0.289174
3	12024817	0.535043		2	2674478	0.0812039		9	5597668	0.953292		8	34492258	0.287887
3	118890741	0.534544		9	68446442	0.0810307		18	41157061	0.952737		2	200971789	0.287226
1	23610175	0.534356		2	49608540	0.0805389		3	188362735	0.952458		9	15743877	0.287178
8	60422188	0.534086		12	31784788	0.0803058		1	64234838	0.952177		2	74655056	0.286328
2	167767877	0.531934		22	20553707	0.0786626		4	36466322	0.949438		25	30526615	0.284755
4	36709528	0.530964		2	98558589	0.0766318		22	46720970	0.948979		7	27615763	0.28453
10	45568488	0.530695		20	8836578	0.0765286		2	183421820	0.947814		7	27631026	0.28453
18	41094722	0.529428		3	109394280	0.074989		12	28236207	0.947179		1	95739231	0.283355
1	197434168	0.528349		7	23416602	0.0746957		22	25312035	0.946579		3	102002457	0.281136
2	72790296	0.527183		25	10833205	0.0744504		7	52431965	0.945342		3	139212570	0.280832
9	18222419	0.527174		1	78471178	0.0721285		8	77461345	0.944887		3	109313746	0.280809
14	18548695	0.527116		1	190653970	0.0716228		9	67036703	0.925458		26	21249980	0.276785
1	257437461	0.52675		5	11609537	0.0716217		6	77087409	0.92397		1	170287511	0.274993
5	103110442	0.52662		4	21471570	0.0710808		25	14954849	0.920836		22	5954611	0.274615
3	22143364	0.525206		2	33024986	0.0706889		20	5499028	0.920421		7	8802101	0.273675
2	98906090	0.52467		6	88570136	0.070637		8	77037531	0.917041		12	73315308	0.272712
9	35480917	0.523481		11	17184224	0.0705087		22	34109452	0.915862		1	76348475	0.2726
7	73561607	0.521003		3	93110534	0.0701307		12	72431584	0.915668		12	2051654	0.272137
9	54746950	0.516627		22	27738978	0.0696103		13	66415739	0.915392		4	48607563	0.271812
26	20726976	0.507797		3	120692216	0.0695822		8	60513145	0.913931		2	24112509	0.271645
4	81314270	0.507135		3	100842538	0.0694637		7	29098637	0.911788		12	28305027	0.269049
7	91992602	0.506741		1	132153180	0.0694576		15	70178480	0.911137		3	42764406	0.268537
2	165603652	0.505837		24	21404014	0.0686213		3	146100817	0.911115		2	245344103	0.26846
2	171393828	0.503822		1	193708233	0.0673403		22	45866081	0.907464		2	96746184	0.266437
12	8462875	0.502034		12	45340469	0.0672167		24	21318782	0.906929		5	34168928	0.265709
7	39915789	0.501923		25	15729115	0.0645748		13	3888425	0.90645		3	22086553	0.264915
24	32809748	0.501514		1	12830459	0.0640897		14	45436031	0.905804		2	247791887	0.264826
3	2739983	0.498423		9	9853445	0.0635048		1	268202139	0.905727		8	3538256	0.263655
7	45326133	0.495833		2	100609139	0.0624097		4	89121603	0.904989		6	22665712	0.261977
1	215018990	0.494914		25	27074539	0.0618141		5	102636697	0.897386		1	44589075	0.261427
10	48592997	0.494627		26	39105200	0.0611968		1	171952314	0.894995		23	37211103	0.261016
16	8019866	0.494538		1	30031006	0.0611175		4	6542660	0.893797		7	81722465	0.25994
16	44556024	0.494122		1	257544757	0.0594923		9	89540905	0.892494		4	59799950	0.259888
10	24677021	0.493165		8	32808774	0.0584024		2	149148609	0.8923		13	12433002	0.258792
18	29399797	0.491506		19	13928719	0.0583416		2	119479384	0.892186		4	80668311	0.257448
2	99138486	0.488267		1	243039613	0.0580999		24	19834582	0.888829		10	8880095	0.257039
4	99083237	0.485137		6	76057551	0.0578252		6	76248696	0.888441		6	87928585	0.255832
20	23043970	0.485093		18	6238554	0.0567711		14	38556578	0.888025		10	25398591	0.255702
9	21470729	0.484177		24	9077889	0.0557971		3	128465383	0.885886		5	49753276	0.252568
4	80668311	0.484009		23	12483382	0.0545994		2	183375253	0.881952		17	24918845	0.251767
4	109566214	0.482934		8	71055941	0.0539833		13	2566031	0.877713		20	40055040	0.250875
9	88391777	0.482414		19	2772862	0.0531628		1	67174582	0.877064		20	36931011	0.250443
9	27559488	0.482256		2	27224111	0.0531421		3	77726181	0.876428		4	107999316	0.250091
9	35111156	0.480907		26	36361249	0.0530191		1	176583836	0.87625		8	46831736	0.249358
3	200771788	0.478083		26	41264092	0.0515322		18	46482700	0.873782		3	172389642	0.249195
6	50157151	0.474706		2	35354178	0.050891		1	139044328	0.873201		1	237003564	0.245112
10	24074873	0.467682		4	69911000	0.0508234		9	2650569	0.870933		9	91115958	0.244186
4	60899064	0.46701		1	85701391	0.0501954		4	43201341	0.869351		3	104014773	0.244095
7	2141294	0.46436		1	154201860	0.0501462		4	21099180	0.869136		1	194528293	0.243518
1	197767213	0.463851		3	109447959	0.0497613		4	92702790	0.864663		15	32292494	0.24001
1	169780524	0.463152		1	16459507	0.0496344		2	2499962	0.864509		12	8120299	0.23938
1	236612537	0.461429		1	68927170	0.0491836		4	26784136	0.862746		20	23883895	0.238928
9	35708475	0.460998		1	22709823	0.0488191		1	208560661	0.859963		3	189535469	0.23782
15	20312353	0.459847		25	42189074	0.048717		4	15438369	0.859665		20	23606054	0.236795
13	23603482	0.458354		3	20740472	0.0486823		6	57484193	0.858457		6	87243792	0.236537
2	145992875	0.457202		1	33475677	0.0482238		8	85341115	0.858373		17	23655686	0.23579
25	6088611	0.455883		6	109606951	0.0474474		5	17498365	0.85435		4	28192506	0.235665
5	44925513	0.454985		2	32240747	0.0470399		3	96404330	0.850839		3	100764935	0.234279
2	234943932	0.454781		1	121879778	0.0468622		3	37215805	0.850659		3	158042651	0.234058
9	92130589	0.454674		23	53950671	0.046317		11	31768545	0.848012		4	100338684	0.234037
12	59721336	0.452804		12	8579148	0.0458463		1	12757207	0.845858		5	94039434	0.231706
7	68473938	0.452286		12	14477750	0.0451938		4	80103316	0.840053		5	53100214	0.230449
3	39858488	0.451106		25	10667565	0.0450421		9	32443379	0.839465		1	70171767	0.230265
19	44592652	0.446909		3	54634168	0.0442507		16	8260171	0.83757		6	109423535	0.230038
4	79573165	0.446203		3	23509624	0.0441525		2	178135224	0.836699		2	4587283	0.22966
18	58280546	0.444706		15	57400925	0.0430656		1	93621523	0.833555		16	15849353	0.229508
1	271693177	0.443718		1	159137216	0.04249		9	58811859	0.83244		2	94877051	0.226935
8	71202686	0.443531		22	22998339	0.0422775		8	27329314	0.832054		15	43611697	0.225911
11	30708381	0.442868		8	30676536	0.0420905		4	102551331	0.831417		7	38236462	0.22586
3	21515001	0.44048		1	66933499	0.041842		3	96072471	0.829731		3	101909967	0.225304
18	11291411	0.439334		1	228012085	0.0403535		9	70152112	0.829676		2	74506516	0.224782
12	72198018	0.438295		1	178209022	0.0398457		2	179366931	0.829495		2	10690445	0.224556
12	8944203	0.437834		1	23455825	0.0397032		6	80268424	0.82931		7	51672140	0.223636
6	65156791	0.437606		16	38872609	0.0394139		15	9189938	0.828623		2	87444959	0.222848
4	3700435	0.43667		3	128279981	0.0393213		15	40414049	0.828133		6	97424035	0.221595
13	23401123	0.436526		4	91101107	0.0389456		12	40223491	0.823903		4	110692981	0.221022
20	38753563	0.434629		4	118587489	0.0386745		9	21737789	0.823057		8	63283590	0.220148
23	27638151	0.433402		4	110853324	0.0382232		2	148984930	0.822962		20	38832878	0.218216
7	36098099	0.433049		11	11543700	0.0380569		5	27507900	0.820481		6	66844363	0.218216
2	143709096	0.432708		3	90769873	0.0378809		8	79259145	0.819947		1	31521365	0.218186
3	75590024	0.430857		3	187812112	0.0367998		4	41103560	0.819229		2	35614779	0.217605
6	23935195	0.430857		13	26029156	0.036676		10	39806130	0.816778		8	80182159	0.21711
12	18943408	0.430176		18	5572264	0.0366612		11	32195018	0.814102		22	44002715	0.216855
16	38910219	0.429064		6	87845244	0.0351453		9	28548893	0.813412		11	15028582	0.216738
14	40634019	0.426603		2	238354092	0.0344111		4	20830550	0.812379		3	93406552	0.215459
9	4818501	0.426561		13	13734646	0.0342286		4	110014147	0.812191		3	109119833	0.215004
4	105401890	0.426112		2	10000307	0.0329512		1	75844473	0.810965		4	27208611	0.214229
15	69890264	0.425632		8	64103900	0.0327611		20	37873712	0.809803		25	10088448	0.214183
3	78623609	0.425389		1	83070339	0.0326943		18	47250879	0.809783		5	25625782	0.214171
2	78094370	0.425142		9	36731008	0.0321515		6	86938298	0.809064		1	33913381	0.213778
20	44602224	0.42495		2	247535334	0.0317731		15	73217520	0.807762		2	175369844	0.212267
9	79110748	0.423526		19	38897940	0.0313884		3	27395330	0.807333		3	93456259	0.212158
20	43046598	0.423191		7	27298232	0.0306908		4	110377671	0.806472		2	201006863	0.210903
6	7543594	0.423134		8	1310553	0.0302525		6	107570002	0.804189		8	85375087	0.210828
9	71565731	0.422835		3	110235730	0.0292296		8	85751374	0.802539		2	10526469	0.210778
6	66036454	0.422821		1	77400122	0.029172		4	10614592	0.799519		4	28900286	0.20916
3	221202419	0.422524		13	13891394	0.0290639		12	34004052	0.798542		7	26726283	0.208604
18	4533620	0.422224		10	28607570	0.02856		7	25329641	0.796673		1	229659292	0.208354
7	38921139	0.421906		8	30958174	0.0281331		4	12701517	0.796661		2	181898496	0.208338
9	29743104	0.421082		19	38404156	0.0279946		9	5467320	0.796304		5	53570414	0.208077
6	80368116	0.419847		1	248599270	0.0279327		15	41137851	0.794435		8	84883134	0.20792
5	73323739	0.419122		17	24031818	0.0276587		10	60113810	0.793613		2	154892259	0.207159
6	48833672	0.41743		1	101240553	0.0272604		5	94781708	0.793412		1	217245313	0.206174
1	46009698	0.416634		2	100566410	0.0271075		5	50706550	0.793378		11	52588121	0.20617
2	173515324	0.41658		1	16712521	0.0269985		9	37495510	0.792058		6	28622905	0.205786
26	29881524	0.416366		13	13856205	0.0267302		9	66509679	0.79151		3	20407474	0.205607
13	81290688	0.416294		1	134701560	0.0262429		12	32750029	0.790397		8	71055941	0.205188
15	21474942	0.416059		9	88159392	0.0257218		2	27224111	0.787484		15	22354977	0.205132
16	6965575	0.415259		24	7724245	0.0256818		2	107148381	0.787381		17	22267194	0.20436
24	28868897	0.413884		6	86299429	0.0246995		2	107180728	0.787381		13	30441937	0.203899
9	86439539	0.41287		6	102045625	0.0245734		17	15403854	0.786669		1	194933086	0.20353
2	23507783	0.411851		5	99440513	0.0245084		15	35898619	0.783373		7	2906968	0.203289
13	14174296	0.409962		12	68534580	0.0212309		12	69860889	0.783199		15	56129081	0.201954
22	37995709	0.407097		12	19062884	0.0208208		20	17421735	0.782727		1	41553481	0.201942
11	32382547	0.406693		16	40589162	0.0207412		7	85128093	0.782117		9	92203248	0.201488
5	24545243	0.406312		22	39678171	0.0200941		13	15294594	0.781774		12	33220261	0.200958
13	75313522	0.40631		9	90368038	0.019824		4	103752017	0.780477		9	83859874	0.200849
8	77295429	0.405912		4	74680412	0.0194695		2	134242608	0.780106		13	47280429	0.200696
12	9502954	0.405872		1	128289342	0.0189646		3	85333321	0.778702		2	33024986	0.200242
2	211800370	0.405303		1	86645795	0.0184802		3	69866700	0.777422		6	62051221	0.198692
10	40359150	0.403756		2	44771486	0.0183447		5	64750162	0.776273		1	78980921	0.198529
4	105858866	0.403044		12	59828198	0.0171098		2	225025334	0.775402		25	11158818	0.19604
7	42849449	0.402962		2	174277631	0.0156451		2	16496429	0.771318		14	9257824	0.19555
1	27207359	0.401629		6	75855359	0.0152617		14	45793788	0.770459		8	46244728	0.195527
2	169021650	0.401289		19	23861456	0.0151581		3	166990391	0.768861		1	67174582	0.193069
2	161753447	0.400392		1	257242758	0.014958		23	7936642	0.768695		9	64568216	0.192854
1	84293516	0.400337		3	174206167	0.0147815		15	43765602	0.765881		18	29225895	0.191175
10	74058715	0.397749		14	19351288	0.0140506		3	85661634	0.761389		5	68620525	0.190085
9	57093034	0.396775		4	50691596	0.0140436		7	26532292	0.759294		4	60513622	0.189216
2	244160623	0.395919		10	31369204	0.0139917		4	71955112	0.758753		2	213048044	0.189134
3	149407337	0.395411		1	6797102	0.0137509		13	69363410	0.756695		3	51962464	0.188404
25	16205135	0.39475		21	3371724	0.0130714		22	3382887	0.756083		4	23056713	0.187356
12	50080537	0.394501		2	16847442	0.0121959		12	60096985	0.755775		3	112206568	0.186801
3	208196534	0.394152		17	50095613	0.0114952		6	75855359	0.753578		8	77037531	0.186171
12	33220261	0.392028		18	28310766	0.0111027		6	7579190	0.751403		6	93638801	0.185876
2	23147106	0.391498		11	59827561	0.0109016		1	218792986	0.750416		15	59113668	0.185099
2	180488706	0.390358		19	24096280	0.0106908		1	70171767	0.748945		12	67984857	0.184043
10	73366643	0.390317		1	257907083	0.0102793		2	154517733	0.748638		5	79623768	0.183956
15	66333475	0.387937		10	45307334	0.00991356		2	64492883	0.747782		2	154089127	0.183874
2	35075628	0.387698		11	59460295	0.00986558		13	20374242	0.745861		4	3045728	0.183523
10	78305787	0.38598		9	20396856	0.00982227		17	17072699	0.743559		15	34693769	0.183159
9	53710945	0.384869		2	182947215	0.00976379		16	38963023	0.743444		1	75098266	0.181921
21	23229322	0.384813		1	22194785	0.0094319		13	40852301	0.743426		4	51705604	0.180588
2	172076354	0.384364		1	166542853	0.00922088		1	174180889	0.742626		3	117982174	0.180478
10	20273388	0.38344		8	14414730	0.00827218		2	97704590	0.742022		12	69110592	0.180367
8	23301757	0.383357		3	128056657	0.00810679		6	34223609	0.741692		19	38626621	0.179928
2	166456854	0.379979		1	56064553	0.0078676		23	10341727	0.741471		4	72186263	0.17986
18	44049938	0.379843		4	67596939	0.00759949		3	113096716	0.741305		5	30341494	0.179312
12	59704938	0.379176		1	257338371	0.00730971		6	86019583	0.741002		7	51329644	0.179226
13	27551708	0.378592		7	38681820	0.0068311		25	31084589	0.739841		6	61864322	0.178803
2	13451879	0.378483		23	56615823	0.00677128		15	55587989	0.739244		7	3192767	0.177021
1	268202139	0.378238		3	113455904	0.00652173		4	12065782	0.739024		3	108971097	0.17685
5	1824101	0.377094		9	20476005	0.00538611		3	110235730	0.738812		11	44697003	0.175353
6	20527875	0.374424		1	22967907	0.00493826		9	83364969	0.735917		3	36706771	0.174975
2	134242608	0.373709		13	34764048	0.00469419		20	17826716	0.735743		12	48118398	0.174504
20	43002491	0.373443		2	119489081	0.00410745		4	42297895	0.735426		13	75519966	0.174478
9	55119636	0.373091		1	255048553	0.00352001		2	24985556	0.73258		10	23113946	0.174184
2	103055266	0.370282		3	37104383	0.00348998		9	54315755	0.732479		8	63649197	0.17368
5	28669410	0.369196		3	1361659	0.00340029		5	2565068	0.731738		3	22143364	0.170942
8	58488993	0.36899		3	119375433	0.00335398		3	102002457	0.731502		9	53000230	0.170205
25	22966557	0.368938		9	91630581	0.00308285		10	16268111	0.731041		3	42412923	0.169926
2	155145763	0.368256		23	53647640	0.00277078		18	20548871	0.730643		3	151516914	0.169666
12	60590105	0.367983		4	40750617	0.00162345		8	4310586	0.728982		16	21343841	0.169589
4	87185474	0.367902		8	64139362	0.00133394		6	102613629	0.728878		16	54875567	0.169567
10	83392886	0.367483		1	217944896	0.00124891		22	42470699	0.727088		2	31596062	0.169084
17	15290535	0.367042		15	33132639	0.00110347		9	55189329	0.726855		6	58408608	0.168583
16	66912137	0.365971		7	18973676	0.00103834		2	198228536	0.725837		1	77340640	0.168434
12	31559539	0.365769		1	22940878	0.000600452		5	4117820	0.725005		6	18930178	0.168264
3	109119833	0.364573		3	56953908	0.000381235		9	21223502	0.723309		3	142346701	0.167929
8	63803901	0.363589		23	59418395	-0.00029445		9	22700377	0.722967		9	78192676	0.167714
1	78634562	0.363579		1	70781439	-0.000372785		2	141569264	0.722239		12	38621303	0.167269
11	54780170	0.362953		23	9809021	-0.000430893		5	51513073	0.721977		1	12583846	0.166883
13	6025613	0.36288		2	238303530	-0.000613241		3	56249195	0.72175		9	73922303	0.16684
10	49641437	0.361817		1	108964956	-0.00130827		3	221202419	0.721495		15	25869901	0.166672
1	144196670	0.361723		4	91051377	-0.00147511		26	24746527	0.71991		6	106474096	0.166556
10	74453910	0.358482		3	52039756	-0.00151364		16	41471657	0.718872		20	21659944	0.166523
3	167020422	0.357843		1	203839164	-0.00158409		4	24629762	0.716389		6	22565313	0.16556
20	19468645	0.357713		2	198938689	-0.00179339		2	54549278	0.715235		2	155333248	0.165363
15	41137851	0.357511		10	74115056	-0.00198159		22	34300771	0.714502		17	31282849	0.16522
3	76296252	0.355838		3	103666250	-0.00201437		5	51859391	0.714115		19	38991930	0.165167
9	65474641	0.354968		5	27639150	-0.0026248		3	183919685	0.714004		2	198834811	0.165154
1	41292403	0.354601		1	7938240	-0.00322802		8	36128130	0.713524		17	10447275	0.164925
6	38835916	0.354362		25	32786634	-0.00340876		3	182932700	0.712929		2	247677301	0.164385
4	110014147	0.353852		3	113337927	-0.00354794		3	145571732	0.712624		3	153039131	0.164081
9	69634999	0.352582		26	29607411	-0.00409917		12	68408082	0.712365		6	87655315	0.163793
3	167565686	0.352102		1	227550570	-0.00483429		5	30799688	0.710954		2	134989113	0.163758
2	191056885	0.350998		1	170205393	-0.00546198		4	115517246	0.710895		8	61505228	0.163749
17	42530173	0.350896		2	149148609	-0.00649487		5	64242332	0.710538		2	243219010	0.162125
17	42539034	0.350896		3	112288384	-0.00677465		22	21261062	0.710345		7	10779423	0.161775
1	55726549	0.34952		22	31820410	-0.00688478		2	105711646	0.709632		3	56953908	0.161514
1	33350564	0.348769		1	191790105	-0.00703834		9	70754536	0.709151		3	117832951	0.161143
26	13190341	0.348618		9	1314078	-0.00716023		26	31106175	0.708739		2	199949405	0.161035
3	113282410	0.348269		9	81070374	-0.0075091		9	18453683	0.708345		23	60174732	0.15976
2	96285828	0.347843		10	77835519	-0.00756687		3	16450804	0.707387		17	59594622	0.158826
12	10828962	0.347497		1	151297716	-0.00798863		4	64995936	0.704459		3	76140242	0.158524
13	20204789	0.347214		1	159732665	-0.0085		9	41249912	0.704095		3	41183941	0.158437
2	69240734	0.347088		2	56863046	-0.00866741		15	54634696	0.701715		16	20706677	0.157821
17	6744872	0.346295		2	57659462	-0.0087193		1	268244660	0.700841		2	148118416	0.157725
4	75638877	0.346028		2	38181217	-0.00885602		4	104820151	0.700139		2	57753478	0.157705
1	261253578	0.345908		4	91391535	-0.00948076		19	46122858	0.699674		16	27618124	0.155895
9	21503210	0.343157		2	93835985	-0.00951889		19	35919407	0.699023		14	21287491	0.155089
3	188362735	0.342811		13	32928507	-0.00983334		12	19264066	0.698745		5	69666889	0.154746
7	98019041	0.342427		14	37605578	-0.0102415		3	51789641	0.69678		12	12908129	0.153057
3	39405153	0.342143		1	62177433	-0.0102489		2	171517181	0.696265		1	80621127	0.152853
9	28548893	0.342101		1	124636561	-0.0106705		1	189065001	0.694798		3	158009097	0.152225
4	13849156	0.341047		3	128355087	-0.0106847		1	257944287	0.694753		1	173388389	0.151788
20	3297863	0.338845		2	26532272	-0.0110401		2	165829254	0.693991		4	15140348	0.151738
2	68757877	0.336977		25	39394156	-0.0114782		4	37039721	0.692799		11	44502363	0.151428
25	30798187	0.335913		3	148735103	-0.0119907		4	48706640	0.692468		7	17749475	0.15116
12	73191332	0.335343		9	36512472	-0.012044		2	145671876	0.691949		9	58859843	0.151021
12	65480130	0.335064		1	80075014	-0.0124866		2	204735001	0.689415		21	11312781	0.150548
16	13532742	0.334406		1	205872828	-0.0127162		13	20946890	0.689375		10	40366313	0.15044
2	94645808	0.333865		18	39280266	-0.0129407		1	94154546	0.688465		6	87319744	0.150402
2	150037307	0.333765		26	20017765	-0.0130237		17	6744872	0.687589		26	13634420	0.150376
5	3046488	0.333275		22	27653826	-0.0133639		7	18892998	0.687145		11	51527500	0.149829
4	72186263	0.332984		6	108576679	-0.0135567		25	14109603	0.686257		9	55555615	0.149729
3	217563850	0.330328		1	130118666	-0.0143525		25	38755016	0.686038		2	154201769	0.149675
5	52360437	0.330255		26	15496983	-0.0153561		7	26726283	0.685532		9	70576517	0.149411
17	37283049	0.33023		3	119546510	-0.0154896		3	171972021	0.68515		2	9526460	0.149205
6	109660979	0.330056		4	98477734	-0.0162104		12	65621305	0.685028		21	33366680	0.147405
6	90962054	0.329193		1	209048751	-0.016611		4	104897237	0.682941		22	24911436	0.147289
12	59275131	0.329154		15	43016286	-0.0176219		1	100378018	0.682918		24	8582199	0.146255
3	59054062	0.329127		26	13944602	-0.0177505		16	31069344	0.682287		7	40944365	0.146098
7	43351225	0.328981		4	19259841	-0.0179954		4	15140348	0.681933		13	6824107	0.146
3	22591610	0.328975		21	39867998	-0.0180115		1	57626826	0.681566		22	7212184	0.145002
10	48464822	0.328638		7	88605325	-0.0180397		10	18918107	0.681024		5	89576857	0.144957
9	24317649	0.328568		6	29099618	-0.0184335		1	33913381	0.679735		17	17828746	0.144933
4	66762058	0.32828		2	72638867	-0.0193312		1	74326330	0.679637		1	9207846	0.14459
10	49206637	0.328102		1	46009698	-0.0194816		25	23297578	0.679543		6	38054158	0.144326
6	28507154	0.32778		13	75900157	-0.0195008		9	54858480	0.678511		19	39377734	0.144156
2	81929804	0.327513		2	24860979	-0.0201659		7	41250986	0.676634		18	20835763	0.14395
19	3376324	0.327231		26	13583098	-0.0203276		2	178697086	0.676136		9	68991016	0.143225
18	15680298	0.325958		1	113701431	-0.020696		4	102380219	0.675573		6	8255895	0.14242
2	199949405	0.324132		26	20375883	-0.0212288		15	62564215	0.674139		8	29025665	0.142265
2	143103966	0.323043		1	215729889	-0.0212654		3	131097703	0.672897		12	18634161	0.141515
4	116244298	0.322396		7	46455498	-0.0212876		4	110340217	0.672229		3	182147948	0.141371
5	52809696	0.321568		13	2452282	-0.0213047		6	76707987	0.671315		6	17300534	0.140404
1	2403713	0.321362		1	176516217	-0.0216681		9	44624228	0.670057		10	75339797	0.139792
9	55406288	0.321283		24	7669907	-0.0222586		2	34861464	0.668549		1	15995151	0.139723
10	85605087	0.320816		1	130038246	-0.0222994		1	211170136	0.668228		2	133545295	0.139052
17	49478711	0.320748		9	18222419	-0.0227701		2	97116340	0.667132		6	8653239	0.138812
11	21635631	0.319615		3	64347528	-0.0231114		13	64545875	0.664453		8	41469432	0.138648
2	167241261	0.318327		1	174291479	-0.0233395		26	19940132	0.664032		25	31791595	0.138503
6	41316084	0.317309		6	105441574	-0.0236149		10	31127399	0.663373		19	9213970	0.138282
2	191242254	0.315753		4	73463561	-0.0236583		1	44978838	0.662832		17	10416133	0.138131
2	178594945	0.315446		1	68549727	-0.023818		2	97889447	0.662797		7	4990226	0.137928
23	2590832	0.312924		12	1198459	-0.0242205		4	20871956	0.662055		22	36318373	0.137847
25	42882506	0.311398		26	40329062	-0.0243731		3	56911790	0.661584		1	214819729	0.137642
15	71299714	0.311119		1	174414050	-0.0244753		7	52292735	0.660939		10	6172722	0.137313
8	59234134	0.310866		3	79360182	-0.0245146		26	20726976	0.660764		9	6237424	0.137019
15	40414049	0.307614		14	9420875	-0.0254127		1	115082767	0.659371		13	71131805	0.136687
2	164961973	0.307359		9	55555615	-0.0256904		13	64525541	0.658736		3	79322875	0.136408
11	44502363	0.30701		1	40425404	-0.0260339		13	71590737	0.657854		3	79360182	0.136408
3	215863255	0.306814		18	13670012	-0.0264681		13	48143659	0.657282		20	20478310	0.135986
8	46831736	0.305462		2	24112509	-0.026578		15	58511281	0.657204		26	20726976	0.135256
3	4363475	0.304667		15	71419926	-0.026842		1	155075851	0.655215		3	96584326	0.135208
10	12316819	0.303799		2	7144900	-0.0271564		2	2874931	0.655158		23	17407819	0.1346
3	146260228	0.303783		5	30013415	-0.0271629		3	91616680	0.654753		24	8845137	0.134327
9	66964545	0.303558		1	158536583	-0.0273231		4	116386423	0.65403		3	139329368	0.134311
1	21575958	0.303357		1	104937615	-0.0274715		5	42311419	0.650121		5	99300275	0.134254
5	36373243	0.303063		11	51302750	-0.0274987		9	56880773	0.649851		22	42212756	0.133994
6	49782112	0.302689		11	53560786	-0.0281224		4	11433034	0.6498		1	83070339	0.133961
1	71106937	0.301735		3	187907343	-0.0281426		26	38477431	0.646754		2	174876582	0.131911
3	177943872	0.29947		1	78464648	-0.0284426		10	46610252	0.64663		1	175582231	0.1314
4	97480046	0.298508		7	9663197	-0.0285304		13	22517552	0.645756		3	36626349	0.131327
5	27507900	0.298482		1	82859342	-0.0290878		13	30543509	0.645726		2	198228536	0.131176
20	45660094	0.297863		2	57552580	-0.0302291		13	80596003	0.645516		19	39212073	0.131132
9	16169600	0.297635		17	26402745	-0.0304445		1	190761804	0.645192		20	22115313	0.130734
6	106474096	0.29722		11	32195018	-0.0310903		1	21876091	0.645135		15	22250290	0.130346
1	74326330	0.296366		1	56472073	-0.0313215		19	47500617	0.644981		8	70754167	0.130244
12	9293816	0.296354		3	200636965	-0.0315585		8	75322432	0.644585		2	137191328	0.130047
9	27193007	0.296317		13	2566031	-0.0315838		3	146580004	0.644545		4	71039531	0.130003
12	67984857	0.295822		1	132105580	-0.0321091		8	16069302	0.643046		3	62571972	0.129381
6	61910956	0.294307		3	99000409	-0.0321894		13	80586381	0.642766		18	47548532	0.129219
9	34960503	0.294045		15	64145505	-0.0324084		5	26688597	0.639542		3	190959383	0.128375
13	24347378	0.293013		7	38921139	-0.0324223		3	34505937	0.638804		5	672391	0.128017
12	34473663	0.292075		2	139791023	-0.0328157		7	97257274	0.638671		6	14545151	0.12788
6	17680070	0.291538		23	47774694	-0.0329034		4	50179478	0.638163		5	90734938	0.12699
1	150966758	0.29148		1	55102892	-0.0329456		25	42109285	0.63573		1	22113776	0.125302
3	155439736	0.291327		22	36843930	-0.0337		5	101566934	0.634134		10	66933156	0.125258
13	20407546	0.29102		6	33454157	-0.0337137		21	33604906	0.632863		23	45996789	0.125107
26	36700747	0.290303		1	71894361	-0.0342239		18	35132849	0.632816		9	92894728	0.124741
8	59773449	0.289715		4	108972546	-0.0351721		8	1076471	0.632516		8	79501565	0.124563
20	44900188	0.288943		4	65905290	-0.0357407		3	87650825	0.631257		3	32634849	0.124092
5	51573875	0.287457		6	23935195	-0.0358245		18	44049938	0.630263		7	4298298	0.12388
10	31199652	0.286777		1	270381657	-0.0358367		3	101909967	0.629982		3	156155455	0.123803
8	37402646	0.285587		2	222796234	-0.0365936		1	81223040	0.629704		24	5384083	0.123515
3	176819379	0.285419		25	24018370	-0.0366348		25	14784899	0.629566		11	16595559	0.122559
5	92461081	0.285191		1	158404659	-0.0375621		1	272876234	0.629504		1	231625538	0.122246
19	12815694	0.284731		7	47143139	-0.037926		13	29921949	0.629348		9	34892170	0.121941
7	48055398	0.284533		1	213053257	-0.0382317		1	172756008	0.628562		21	22881439	0.121439
19	8382620	0.284375		19	36628711	-0.0383674		1	206796399	0.62817		4	116244298	0.121437
2	175533494	0.284332		16	13171019	-0.0387834		12	46114124	0.628115		2	95996078	0.120965
4	100559674	0.283253		9	17803834	-0.0388874		5	50806905	0.627933		1	79065042	0.12033
9	27159958	0.281502		2	45139283	-0.0389963		2	134341582	0.626008		3	177167791	0.119517
6	23236034	0.281044		19	9383744	-0.0392279		12	76636837	0.62557		1	272413185	0.118732
19	24502967	0.281015		1	170287511	-0.039399		17	17569429	0.62548		2	239652313	0.11745
18	3712473	0.278743		1	125177935	-0.0394815		9	55119636	0.623479		7	65778900	0.116415
2	76779956	0.278107		6	46458951	-0.0396776		4	51136335	0.623185		25	39142724	0.116221
12	13059429	0.277987		26	12792344	-0.0400209		10	73366643	0.622676		3	18272172	0.116161
1	236053806	0.277666		2	43946179	-0.0400265		20	23346706	0.622408		10	45801553	0.116032
3	182932700	0.276812		10	32517302	-0.0400708		10	46536586	0.622242		4	97876292	0.115263
2	32705626	0.276638		2	45197123	-0.0401952		1	200606218	0.622056		2	179366931	0.113912
18	40109558	0.275162		13	71590737	-0.0403357		8	1310553	0.620806		12	30519082	0.113555
25	36855253	0.273142		9	45405076	-0.0403739		1	170958674	0.62078		1	179352185	0.113241
3	154849233	0.273138		1	180595860	-0.04038		17	11189839	0.620477		2	137590400	0.112771
5	36316927	0.272566		2	23147106	-0.0404378		1	95232859	0.620464		4	74326323	0.112625
4	98469556	0.272521		1	172925184	-0.0406484		10	24677021	0.62042		15	56413773	0.112318
4	98477734	0.272521		11	47524126	-0.0408057		2	54944354	0.61923		3	32832052	0.111912
3	112571789	0.272395		1	84293516	-0.0408669		18	21547643	0.619119		5	11479554	0.111456
16	69500806	0.271908		9	79110748	-0.0408752		12	73585997	0.61903		20	38163679	0.111404
24	33759161	0.271686		3	112206568	-0.0418009		16	38432000	0.618072		8	70647084	0.111071
8	69680037	0.271449		11	55434325	-0.042224		9	7022016	0.61783		4	85950487	0.110662
7	85019625	0.271364		1	213496595	-0.0422632		20	38092527	0.617782		25	21990862	0.110436
8	70838946	0.271083		12	48709065	-0.0423734		8	56807974	0.617621		26	29881524	0.109131
6	86549362	0.270617		10	45476505	-0.0425596		1	5745537	0.617439		2	22807815	0.108987
6	13694814	0.270541		6	99637829	-0.0425963		3	92720602	0.617096		3	215863255	0.10898
6	49041103	0.270094		25	26670905	-0.0428504		4	90086855	0.615568		8	71138793	0.108608
7	91475669	0.269619		3	183055873	-0.0433122		13	14675962	0.614999		26	34572479	0.108485
8	61159711	0.26957		9	17639008	-0.0437128		6	68919531	0.614817		6	48673627	0.108026
10	24480877	0.268566		26	43345320	-0.04377		5	22445138	0.614759		1	34716219	0.107051
6	75842854	0.267668		18	4686046	-0.0438693		7	28811800	0.614448		6	55531655	0.106459
2	100361193	0.267628		2	56580121	-0.0445572		3	78953097	0.612334		2	83992260	0.106455
5	43601074	0.266616		23	50949348	-0.0450271		4	19259841	0.612254		3	78567322	0.105648
2	160143679	0.26602		7	27562702	-0.04511		12	9553789	0.611795		15	33249576	0.105537
21	22881439	0.265656		8	88616316	-0.0456517		1	171488685	0.611734		15	32666955	0.104395
6	91774415	0.265553		3	167114818	-0.0470049		13	12638170	0.611552		14	25399681	0.104161
25	16943844	0.265488		8	45001008	-0.0471156		2	87910048	0.61148		8	35449096	0.104145
23	59572869	0.265421		5	28818715	-0.0471612		13	59949191	0.610445		9	55119636	0.103943
3	27429187	0.264126		19	15253598	-0.0473844		1	179081658	0.610228		1	49504315	0.10391
9	91024406	0.263288		3	95614846	-0.0473955		17	8537582	0.608434		2	7752437	0.103772
10	23743968	0.262986		23	51292315	-0.0475223		4	97480046	0.607082		10	4675021	0.103601
2	247677301	0.262793		3	47387299	-0.0476007		1	76597844	0.60672		20	38948522	0.103481
9	15927751	0.262365		1	93056794	-0.0478886		10	41511331	0.606712		6	57972511	0.103344
15	56903180	0.262289		7	65670460	-0.0479173		3	101834450	0.606686		6	93043637	0.103156
1	189065001	0.262239		5	26193479	-0.0479447		16	41952531	0.605897		2	35852132	0.102947
9	67551747	0.261668		7	41250986	-0.047962		4	15707345	0.605691		21	1655570	0.102572
1	74799289	0.261617		6	8514818	-0.0479758		1	205643699	0.605505		2	107334302	0.101545
1	154622093	0.261293		24	38024659	-0.0487776		14	38734896	0.603743		3	182022302	0.101413
20	36294539	0.260986		6	4579345	-0.048815		6	65951179	0.603594		1	76689682	0.100868
13	77138413	0.260289		9	5338472	-0.0488832		6	101164348	0.602781		13	81232135	0.100846
2	63751960	0.259506		1	86588468	-0.0489432		3	96153397	0.601844		10	4476082	0.100528
2	35766197	0.259027		20	40203714	-0.0490214		10	78305787	0.600926		5	31830687	0.0993015
2	35778263	0.259027		19	22238404	-0.0491091		1	11494756	0.598178		2	23507783	0.0991899
2	34590369	0.256987		25	31893531	-0.049192		3	58876558	0.59757		18	25636481	0.0991543
2	100566410	0.256944		3	100511985	-0.0496482		16	69220273	0.596587		9	23349659	0.0991234
7	36051775	0.256387		1	184975595	-0.0497408		3	109190372	0.596158		6	21265425	0.0985508
2	168384480	0.255729		1	78251597	-0.0501303		5	60261105	0.595993		3	51667017	0.0985453
9	9884062	0.255728		1	23610175	-0.0509828		2	88413948	0.595407		16	16462194	0.0978069
23	12998149	0.255044		2	152995311	-0.0510063		15	38856150	0.595166		2	239506137	0.0972379
9	87596328	0.254912		20	6781748	-0.0510644		1	273441387	0.595103		8	7006711	0.0958953
10	84748801	0.254902		12	11038652	-0.0518718		13	70130550	0.594653		3	93110534	0.0956548
5	84424088	0.253652		12	68644554	-0.0522559		21	23229322	0.594581		4	49434208	0.0946126
4	59364725	0.253566		3	113928695	-0.0528652		10	47776359	0.594557		26	37674544	0.0943345
2	165096615	0.250996		2	7998983	-0.0541812		3	184387067	0.594494		19	39758712	0.0942928
6	105406910	0.250934		3	109313746	-0.0542232		2	218424458	0.594183		9	2938559	0.094017
15	32292494	0.25048		2	26276933	-0.0542842		10	28159835	0.593211		12	29205156	0.0939586
6	17954707	0.24949		2	137532273	-0.054554		2	35099795	0.592842		24	28776775	0.0933594
5	17073417	0.2474		1	73999442	-0.0548825		7	54375400	0.5924		22	42107138	0.093331
26	24645084	0.246383		3	221865029	-0.0549404		13	69730512	0.591704		3	109771493	0.0927604
7	51758419	0.246349		2	239138025	-0.0556646		3	89069245	0.591392		10	41545097	0.09269
6	60352176	0.246298		2	201141167	-0.0558818		14	21381292	0.590364		15	55360315	0.0924893
1	116767560	0.246171		17	50606806	-0.056056		1	142488608	0.590326		5	49199542	0.0923781
7	39057909	0.246035		10	73846038	-0.0561108		12	68956392	0.589724		15	41137851	0.0923155
1	125177935	0.245685		22	35418045	-0.0563713		22	23819205	0.588273		22	45970520	0.0919282
23	27530183	0.244478		10	77771294	-0.0566805		3	76844816	0.588087		20	10312677	0.0917703
1	116785282	0.24413		1	159560943	-0.056824		1	154445558	0.587518		9	68497432	0.0916732
6	108325639	0.2438		10	75297520	-0.057038		6	75842854	0.586971		1	5560187	0.0913823
8	4637555	0.243295		12	16830013	-0.0574036		17	23717867	0.586967		4	73122334	0.0904466
15	51210422	0.243123		9	20789438	-0.0576231		23	9546392	0.58634		25	22492364	0.0898936
25	10667565	0.242773		26	12949259	-0.0579172		1	258039630	0.584803		4	89121603	0.0897157
3	117244681	0.242487		7	41024499	-0.0580456		7	80022517	0.584303		7	47143139	0.0890719
18	8081339	0.242249		9	54553163	-0.0581954		23	52001927	0.583899		2	170593471	0.0887839
4	91796696	0.242183		1	229659292	-0.0583514		1	57356494	0.583449		4	108072660	0.0886879
10	83359891	0.241951		15	59322272	-0.0584063		1	75546671	0.582324		1	236705423	0.0884836
18	39335212	0.241508		21	22659356	-0.0585125		9	83523394	0.582101		12	9032190	0.0878662
2	4587283	0.241048		1	11258797	-0.0587106		1	171245380	0.581885		17	30492353	0.0877313
3	170788587	0.240183		18	21734856	-0.059375		3	111396823	0.581381		6	100122174	0.0875683
20	44480429	0.239768		2	35766197	-0.0594196		3	111404615	0.581381		7	91475669	0.0874655
2	164345841	0.238938		2	35778263	-0.0594196		9	58935623	0.5802		5	101566934	0.0872308
1	272652450	0.2385		1	144196670	-0.0594916		3	146707358	0.579752		26	19940132	0.086966
19	2761792	0.238342		1	102808457	-0.0598908		4	59364725	0.579147		9	80241834	0.0867504
24	7085452	0.238053		14	33159353	-0.0601916		10	83214740	0.578805		13	1408790	0.0867338
5	49199542	0.237612		2	238387388	-0.0602691		1	190200232	0.578462		1	116767560	0.086584
8	2936293	0.237048		7	59371461	-0.0607849		5	103450447	0.577804		1	116785282	0.086584
5	88791958	0.23659		10	45787686	-0.0613742		7	73711031	0.577658		10	23809197	0.0865147
14	1308026	0.236492		16	47038344	-0.0616844		3	58705667	0.575393		3	139436660	0.0862817
16	51558659	0.235784		2	2780975	-0.0618329		4	96647555	0.575311		12	64302838	0.0860959
6	87655315	0.235693		1	213161240	-0.0618945		13	71013682	0.575126		4	103966333	0.085522
19	11192604	0.234759		6	97684257	-0.0620995		3	70165183	0.573756		25	32786634	0.0852595
8	24131679	0.234746		26	13634420	-0.0621368		23	37982688	0.57355		3	28257875	0.0851626
2	127296883	0.234403		11	15028582	-0.0623396		1	102778966	0.572744		18	10392069	0.0849744
2	161543590	0.234351		19	38991930	-0.0624322		4	51546933	0.57248		8	3579335	0.0847252
13	77602307	0.234026		2	96467497	-0.062564		4	103203625	0.572294		1	218259225	0.0846909
15	64838057	0.233553		2	33061831	-0.0627174		24	38159250	0.571775		1	71501561	0.0846891
9	34624136	0.233352		4	23621163	-0.062904		8	85042959	0.57156		5	99981337	0.0846041
2	152806545	0.233247		22	41925896	-0.0630461		1	211492522	0.571546		18	5251195	0.0844277
15	56129081	0.233159		13	65475495	-0.0634805		3	114063861	0.571546		2	55925633	0.0842454
1	134495754	0.232871		1	197751582	-0.064131		4	36584940	0.571328		2	107148381	0.0839015
2	165208198	0.232759		17	22180818	-0.0644428		13	24097645	0.570174		5	30799688	0.0837129
8	64634429	0.23245		2	238252134	-0.0645165		3	36437267	0.570082		12	30134387	0.083529
14	54937088	0.232217		1	230559469	-0.0646842		1	55726549	0.569959		22	37960974	0.0833137
5	92386187	0.231851		21	39775197	-0.0647705		8	23169791	0.569543		1	228261845	0.0815602
23	37075225	0.231483		1	94806664	-0.0650903		4	37396755	0.567137		24	8462960	0.0812398
5	98732922	0.231402		2	224715167	-0.0652309		1	260048161	0.566934		1	243472431	0.0806984
2	173609950	0.230787		25	15115961	-0.0654857		12	74098380	0.566739		4	12404118	0.0805806
4	3578165	0.230086		5	100891128	-0.0656083		12	15551461	0.566726		8	86825025	0.0802166
3	108925668	0.229833		26	17969724	-0.0657426		23	3313756	0.566593		2	72638867	0.080181
3	108960988	0.229833		12	8335133	-0.065866		7	52113508	0.566406		9	66213478	0.0792676
7	52865821	0.229603		15	24174936	-0.0659754		9	88023604	0.566377		7	37766364	0.0791223
7	10726553	0.22917		25	26375879	-0.0661516		6	110278800	0.565577		12	32969503	0.0787469
1	218692027	0.228377		5	32051539	-0.0662345		1	197214662	0.565443		15	68950437	0.0782993
6	27232522	0.228013		7	50948775	-0.0664477		9	73566474	0.564335		3	155136294	0.0775595
1	271609161	0.227694		8	46831736	-0.0665228		1	56193750	0.563863		6	66257277	0.0774258
10	15793841	0.227496		1	158800555	-0.0665269		3	131661481	0.563187		11	54063367	0.0772971
3	190977477	0.227403		1	137433388	-0.0665856		3	89669007	0.563134		5	29745180	0.0769667
20	39871362	0.226169		7	18248478	-0.0666967		15	21048515	0.562883		4	50653001	0.0769155
25	16134785	0.225809		4	84444001	-0.0667778		4	13646726	0.562853		1	114721356	0.0767643
1	258227172	0.225051		3	42223776	-0.0667859		25	16378437	0.56202		13	23166617	0.0765342
18	41045424	0.224893		18	40852907	-0.0669613		1	95477950	0.560938		9	14837482	0.0761819
9	66874794	0.224648		24	7368208	-0.0678363		2	240680051	0.560917		26	14155973	0.0759925
6	76057551	0.223906		6	30411203	-0.0678555		26	31571393	0.559331		18	61345190	0.075967
7	37288541	0.223633		2	14405843	-0.0678772		3	110553943	0.559258		1	85203361	0.0757245
5	54782507	0.223425		16	9049531	-0.0681682		15	59054295	0.559228		7	67714913	0.0755096
4	5122243	0.222588		2	247791887	-0.0684684		7	16643162	0.558879		11	51302750	0.0753598
18	20413159	0.22225		4	2441308	-0.0687034		24	5875322	0.558301		2	125769430	0.075233
6	17206823	0.22195		14	22229318	-0.0688197		6	92223603	0.55807		7	66304094	0.0746335
6	104766166	0.221879		1	251575651	-0.0693822		4	86810098	0.557747		1	40268642	0.0740065
3	202487796	0.221571		23	54131291	-0.0694657		19	1899335	0.556877		8	84102460	0.0729927
7	67990834	0.221536		13	60211831	-0.0696974		1	102736433	0.556229		6	17206823	0.072802
19	19542234	0.221206		1	205762877	-0.0698057		2	133570134	0.55467		3	200771788	0.0726152
25	15759274	0.221169		22	35668890	-0.069891		25	31791595	0.55346		10	66176307	0.072476
8	44919530	0.221079		2	6833102	-0.0699603		12	33448838	0.553297		6	17757457	0.0723838
7	52843319	0.220223		9	16400468	-0.0701036		20	35967734	0.55243		12	29323954	0.0722638
1	117389792	0.22013		13	21649128	-0.0701595		3	171747245	0.552328		1	93056794	0.0718048
26	13634420	0.219808		1	217763199	-0.0705384		1	172368493	0.551422		9	90988126	0.0715005
2	82595501	0.219666		7	73683660	-0.070547		4	64868935	0.550697		1	159221625	0.0712247
3	86452465	0.219379		5	105817508	-0.070568		18	35354152	0.550161		3	144908908	0.0711378
3	3549406	0.216803		4	50775969	-0.0706464		25	31302524	0.549448		7	2280522	0.0711125
1	87003855	0.216647		24	16147349	-0.071249		4	71895715	0.548635		23	8306984	0.070914
4	110956458	0.214988		9	74451984	-0.0713969		3	167456618	0.547419		23	46728719	0.070864
21	10757407	0.214421		3	56738987	-0.0714213		2	97647128	0.547105		9	91913245	0.0706629
9	22746915	0.213259		2	151137584	-0.0714612		1	127957495	0.546475		6	49096518	0.070339
12	11038652	0.212174		15	24248739	-0.0719822		3	189856526	0.545939		2	162257773	0.0703374
8	61692771	0.212083		8	23089470	-0.0720151		3	113817459	0.543521		23	46457551	0.070254
2	94746984	0.211642		13	12067474	-0.0721014		7	24861781	0.543342		1	132619765	0.0698555
19	36423960	0.210984		3	87692845	-0.0722566		24	5384083	0.541958		26	24815626	0.0697345
5	20871442	0.210907		1	10783231	-0.0723564		3	102496500	0.540955		6	13455883	0.0697134
2	145291741	0.210894		1	159088036	-0.0724146		5	29745180	0.540663		6	88206395	0.0696706
3	177274570	0.210416		9	78164004	-0.0724219		4	43822456	0.540497		2	202057004	0.0693881
19	7101039	0.209912		9	31126104	-0.0729629		1	33998354	0.53998		9	86510909	0.0691089
1	245619657	0.20974		2	155145763	-0.0733464		16	30848097	0.539742		10	34067367	0.0687179
13	44169357	0.209368		12	67383736	-0.0735609		2	14569252	0.538979		3	41057786	0.0685625
6	38345613	0.208947		4	33811294	-0.0738431		9	2155443	0.537989		18	61199898	0.0682929
25	22674232	0.208622		17	37190884	-0.0739059		2	148613273	0.537528		21	22984539	0.0682589
12	71622699	0.208187		22	28743910	-0.0740662		7	45751854	0.53521		8	79259145	0.0678935
25	26911111	0.207084		8	84883134	-0.0742369		13	30038130	0.535177		9	14779443	0.0678651
3	42764406	0.207003		3	109771493	-0.0742771		1	114561334	0.534635		13	1133636	0.0674819
3	43232685	0.206977		2	16816729	-0.0744978		2	213048044	0.534261		4	104276313	0.06733
9	41653458	0.206814		2	91373904	-0.0747361		25	11158818	0.533783		20	21944951	0.0670728
3	211109155	0.206491		17	18004409	-0.0748645		15	63162859	0.533327		13	75313522	0.0669866
16	54492400	0.206169		23	19296078	-0.0749169		21	22984539	0.532076		13	71534567	0.066934
2	170886598	0.206155		1	38382847	-0.0752192		2	164225938	0.532053		5	51459909	0.0661635
5	43231250	0.205604		3	53910234	-0.0753368		12	34556289	0.531653		8	14061905	0.066162
2	200474331	0.205378		7	88040710	-0.0757976		3	121100195	0.531318		12	65230769	0.0660277
1	101240553	0.205009		22	3134534	-0.0758435		2	38181217	0.530938		2	107180728	0.0659661
26	13388243	0.204837		9	32601998	-0.0759095		4	60899064	0.530824		25	35851406	0.0658392
17	54926488	0.202482		25	43103550	-0.0760823		13	44207925	0.530663		6	16278698	0.0658289
4	41103560	0.20158		3	56911790	-0.0762201		20	44345874	0.529774		13	21767348	0.0652712
7	30429692	0.201208		2	57070459	-0.0762798		8	75534797	0.529529		10	41592830	0.0645794
19	14327171	0.200578		3	89463550	-0.0764375		1	205113600	0.529452		7	91519147	0.0640489
14	33257068	0.200503		1	134495754	-0.0766723		4	81020486	0.529336		9	60202859	0.0629351
5	101921410	0.200242		13	47905353	-0.0768219		2	31940110	0.529137		2	247535334	0.0619302
3	171357983	0.199927		7	39261154	-0.0768729		13	22417212	0.529081		8	70431036	0.0619299
20	36984774	0.199626		1	170334012	-0.0771174		2	100260010	0.529025		25	22966557	0.0611929
15	69673665	0.199224		26	13144463	-0.0773939		4	13806206	0.528981		10	13412262	0.0607978
1	87364665	0.199042		3	136056845	-0.0774173		7	95791524	0.528895		2	100165071	0.0607786
10	11002870	0.198808		3	40055696	-0.0775144		17	16513148	0.528727		1	51646638	0.0607614
6	22565313	0.198454		1	195237522	-0.0778583		22	42212756	0.52839		2	100759449	0.060744
14	3979099	0.19845		1	108091500	-0.078112		3	113540723	0.528224		2	175004973	0.0603887
20	10590749	0.198384		5	52588611	-0.0785915		9	53177440	0.527886		2	201515218	0.0598931
2	80583302	0.198121		4	23506852	-0.0789044		3	128904338	0.527723		2	77513582	0.0596913
2	26676506	0.198071		22	30395735	-0.079058		3	145852923	0.527551		3	176715828	0.0592653
1	116889614	0.197823		1	77340640	-0.079127		3	20740472	0.527422		4	19819753	0.0588169
8	67943014	0.197133		22	37995709	-0.079277		2	132335058	0.527334		15	59054295	0.0586815
4	15154986	0.19687		3	121393003	-0.0793925		2	24087345	0.52714		4	98596327	0.0569101
1	10604788	0.195772		5	79116180	-0.0797013		13	70698402	0.52693		11	4352695	0.0565318
9	85432012	0.195185		21	11150476	-0.0798244		2	105778960	0.52687		7	4530084	0.0562065
6	66220414	0.194475		25	10088448	-0.0799631		1	64395543	0.526009		12	30709131	0.0558827
4	107803044	0.194397		23	22707976	-0.0800611		2	94699097	0.525458		4	19619487	0.0555746
21	10643951	0.193193		1	183860261	-0.0803198		12	45340469	0.524383		5	48914025	0.0554396
6	67496105	0.191242		11	16422964	-0.0803628		20	41174550	0.524163		2	11491679	0.0552829
18	5115596	0.191205		14	61223107	-0.0806288		3	157280794	0.523579		10	39312880	0.0550446
6	93388338	0.191037		3	70574986	-0.0808731		1	93915898	0.523314		6	17269598	0.0541544
4	48246367	0.190573		1	257944287	-0.0810304		8	83778722	0.522731		2	24985556	0.0541084
12	26413072	0.189951		5	28986342	-0.0810373		12	50146467	0.521994		11	17815737	0.0540264
6	19651848	0.189206		2	32021278	-0.081424		23	37211103	0.521701		13	75248237	0.0529091
9	3518336	0.188628		2	171430046	-0.0815264		3	78834471	0.520825		5	53643182	0.0528389
2	15846899	0.188491		23	60174732	-0.0815501		10	39752975	0.520487		3	6655085	0.0526564
4	48706640	0.188148		1	206495189	-0.0816298		5	68417112	0.520443		3	4657665	0.0526351
1	47620316	0.187555		25	30385857	-0.0817699		13	66779397	0.520046		9	56557380	0.0524334
18	13551573	0.186633		22	31656405	-0.0818299		13	79769605	0.519713		11	53744012	0.0524068
18	41157061	0.186316		24	33549461	-0.0819088		9	36179509	0.519506		2	77467986	0.0510936
1	117027414	0.185393		1	256797131	-0.0822539		4	47614996	0.519439		2	77487001	0.0510936
1	198329788	0.185378		12	1179568	-0.0823053		6	62499117	0.518902		2	107520373	0.0507901
1	31521365	0.185226		1	128119586	-0.0826477		9	27159958	0.518178		6	96994942	0.0505222
3	121571398	0.185185		7	4298298	-0.0826596		25	42882506	0.518003		8	45001008	0.0502475
6	16680511	0.184574		12	3471873	-0.0828647		20	23967105	0.517894		8	45011841	0.0502475
1	45752666	0.184474		7	1993815	-0.0829245		4	36709528	0.517247		5	102914762	0.0501144
19	36577113	0.183673		26	20868880	-0.0831008		15	20969905	0.51719		4	23745086	0.050061
6	16747176	0.183664		1	55274812	-0.083293		3	69779946	0.517013		12	34004052	0.0497071
4	99482592	0.183183		1	40441918	-0.0833522		3	26397255	0.516283		4	76542465	0.0487918
16	52884155	0.182179		10	27970755	-0.0833737		14	37205787	0.515528		5	1189866	0.0486498
1	57290622	0.18196		1	67174582	-0.0837406		3	86121433	0.515235		5	69746703	0.0484998
8	85751374	0.181417		13	45010964	-0.0839169		13	70606235	0.514717		8	35511823	0.0484306
3	20036946	0.181287		4	118387956	-0.0839561		10	68116347	0.514681		3	79756552	0.0480227
6	73016553	0.181133		17	49130159	-0.0843626		18	61199898	0.514393		2	83753301	0.0479811
1	169257810	0.180555		26	17427750	-0.0845139		3	120285861	0.513321		2	229105959	0.0478235
1	47326173	0.180331		16	30887879	-0.084674		3	16156114	0.512409		9	6104910	0.0472026
18	55881491	0.178968		25	32618813	-0.0847845		10	75788003	0.51227		12	43327494	0.0471887
1	33475677	0.178266		3	81643047	-0.0849607		20	40623498	0.511657		6	91774415	0.0471788
18	21407593	0.178211		23	56819023	-0.0852855		16	51558659	0.511542		4	60899064	0.0471578
5	68025574	0.178055		4	63956532	-0.0855115		4	20535495	0.510538		9	84220072	0.0468936
2	192020806	0.178039		20	19490219	-0.0856987		1	189263291	0.509862		10	45787686	0.0466033
19	38352568	0.177901		10	83214740	-0.0858775		1	206345395	0.509487		16	6965575	0.0464828
12	8262742	0.177287		26	7779705	-0.0858832		3	59183550	0.509275		3	16957893	0.0461167
9	87056211	0.176749		24	23191502	-0.0859448		1	206762756	0.508815		8	35604241	0.04609
8	86222392	0.176195		2	1991448	-0.0859682		9	1981521	0.508297		9	74026788	0.0457565
9	37272902	0.176162		24	5979545	-0.0860692		15	52190468	0.508246		5	64242332	0.0456996
15	58454401	0.176128		3	177167791	-0.0861544		16	47038344	0.508095		9	37125877	0.0454084
12	8152125	0.175822		5	84293004	-0.0864572		8	60422188	0.508052		16	66546924	0.0451059
13	1041153	0.175554		9	7132939	-0.0865116		1	114624030	0.508023		8	41356574	0.0450116
12	34671190	0.174768		21	39724450	-0.0865831		15	20620501	0.507942		21	1802139	0.0449143
3	22086553	0.174194		3	132640145	-0.0866105		2	99138486	0.507261		8	72450658	0.0448566
14	40186635	0.173085		8	63899054	-0.0867474		7	51509561	0.507012		4	13292078	0.0446465
2	164969304	0.172503		3	221712716	-0.0871767		3	76109196	0.506805		20	21802223	0.0446401
2	91220672	0.172483		25	40056546	-0.0875922		1	218661267	0.506325		6	19977906	0.0441725
6	17300534	0.171714		2	130101078	-0.0878365		26	3547333	0.506233		1	93366361	0.0441388
2	73258483	0.171551		5	16489233	-0.087878		5	103245926	0.506194		2	196840483	0.0439967
6	91737634	0.171546		3	216037864	-0.0879012		2	32361625	0.50618		7	36851316	0.0439738
9	46438578	0.171381		21	24168414	-0.0879506		2	178601243	0.506112		16	54468325	0.0435746
2	88711994	0.170685		23	3190353	-0.0881075		6	87572931	0.504715		18	56006795	0.0435675
8	71055941	0.170629		1	120705528	-0.0885948		22	17803926	0.504688		6	48931261	0.0431364
2	234652222	0.170385		26	3547333	-0.0886734		9	18763787	0.503667		18	5326039	0.042957
6	38357213	0.170347		2	100759449	-0.0887633		3	151225568	0.50365		1	256797131	0.0429258
6	61127420	0.17006		13	65548422	-0.0889795		1	115529004	0.5035		8	63340740	0.0424284
8	84102460	0.170001		23	12726268	-0.0891097		12	59704938	0.502404		9	84685660	0.0420301
12	10669491	0.169532		7	16643162	-0.0893096		19	10480482	0.502043		10	6279622	0.0419535
1	75684687	0.169344		3	20465470	-0.0894091		1	3594303	0.501976		2	168169017	0.0417406
5	21554277	0.169017		2	100779871	-0.0896357		22	38941592	0.501859		16	63262331	0.0417102
5	89171151	0.168923		3	63785896	-0.0901341		5	69024932	0.50155		3	104035140	0.0416717
4	113778196	0.168796		3	122515163	-0.0902066		9	83434307	0.500857		17	17692723	0.0414279
4	105359320	0.168419		2	43894633	-0.090491		5	11186522	0.499904		25	32011502	0.041248
16	14907959	0.168365		9	14837482	-0.0907427		3	20465470	0.499849		18	56031519	0.0405501
2	77487001	0.168354		18	18192637	-0.0908317		10	46284627	0.499697		3	103576276	0.0403247
26	13944602	0.168276		6	92483201	-0.090844		4	25154920	0.499394		25	22674232	0.0402149
1	84184369	0.168183		17	31282849	-0.0909507		8	80479666	0.499318		2	168117844	0.0399208
18	48296868	0.168102		1	74620020	-0.0910777		15	54389290	0.499135		6	27015071	0.0398789
20	6021277	0.16802		1	75844473	-0.0914809		11	15441616	0.498279		8	70838946	0.0393146
8	7006711	0.167909		1	156750016	-0.0916588		7	4616108	0.498157		5	31784300	0.037878
18	12340098	0.16709		4	20940344	-0.0916975		16	27618124	0.498038		12	70141337	0.0376547
1	3508352	0.167024		3	114194065	-0.0916996		6	66220414	0.497493		9	2050959	0.0375094
10	39383150	0.166576		3	180903422	-0.0919737		15	40870696	0.497375		7	29562959	0.0375079
7	45615311	0.166403		11	12193812	-0.0920571		1	190163165	0.496796		3	144832828	0.0374939
2	211528190	0.166283		26	35211887	-0.0922987		12	72027050	0.495635		8	58350597	0.0373129
6	61864322	0.165968		22	41896154	-0.0925159		1	64733446	0.494793		8	62159107	0.0372203
5	6522284	0.165512		6	72763440	-0.0929819		25	32667624	0.494448		12	65621305	0.0368149
2	205967226	0.16535		5	84168105	-0.0931444		1	174690015	0.494339		4	92921536	0.0367928
22	42264223	0.16525		18	61345190	-0.0933444		18	28190363	0.493856		6	13740647	0.0365492
13	15878413	0.164674		13	11977833	-0.0934099		3	69636932	0.493105		19	9103138	0.0362823
16	54468325	0.164008		3	123161165	-0.0934337		4	25121519	0.492959		4	48085823	0.035993
6	64333003	0.163479		12	2051654	-0.0935827		1	3418281	0.492283		5	69352512	0.0359259
13	5890849	0.163423		7	84392371	-0.093601		3	91388354	0.49182		1	176085481	0.0351388
4	49940198	0.163387		19	37040909	-0.0938229		1	189449355	0.491699		8	35894100	0.0348568
1	134884943	0.162556		25	26453289	-0.0938266		9	40682357	0.491037		9	6485394	0.034681
2	154089127	0.16241		7	54375400	-0.0939691		22	33687588	0.490766		1	71215323	0.0345488
3	103516744	0.162175		13	29157183	-0.0940452		19	35973831	0.490709		1	30999045	0.0343385
19	18743964	0.161941		10	46035825	-0.0943948		19	11717593	0.490634		2	152652795	0.0340103
12	70838617	0.161485		3	4312663	-0.0944203		20	44119818	0.490138		2	4300597	0.0336455
2	144833709	0.161386		3	9982365	-0.094608		3	54548755	0.489562		16	52884155	0.0336213
14	38512975	0.161166		2	171658953	-0.0946118		19	39758712	0.489404		8	72194070	0.0334319
16	16721877	0.160872		12	61089821	-0.0949241		15	58657672	0.489238		5	93541353	0.0333879
3	112816814	0.160534		4	117964019	-0.095098		6	87783546	0.488797		6	21057750	0.0328917
5	88463599	0.160411		3	114553442	-0.0953791		15	59752231	0.487882		16	15521675	0.0328588
4	79368200	0.160303		7	86470244	-0.0954384		18	47835607	0.487001		2	175533494	0.0327763
4	60643236	0.160209		1	30009719	-0.0955189		2	83386091	0.486702		24	19834582	0.0318636
17	41973290	0.160164		13	13634948	-0.0956115		2	25378960	0.486462		18	46969749	0.0318056
13	71590737	0.1601		4	25931514	-0.0956521		10	75841687	0.485991		6	17283946	0.0309994
2	191929629	0.160093		23	37211103	-0.0957378		5	69352512	0.485961		26	25206667	0.0306366
12	15122239	0.159734		16	4971823	-0.0962977		8	64187886	0.485622		20	10301876	0.03049
3	160336277	0.159612		12	58159672	-0.096719		3	17674378	0.484846		2	35354178	0.0304889
26	6956161	0.159338		14	61085084	-0.0968089		3	54969658	0.484792		12	64664428	0.0303207
7	52689248	0.159295		1	3508352	-0.0969284		3	56440663	0.484733		12	48003670	0.0301776
7	88257940	0.159176		26	30050536	-0.0971245		3	85222205	0.48456		26	35806847	0.0300743
2	20450588	0.159076		1	150686547	-0.0972947		6	9106233	0.484381		12	74689277	0.0297768
2	167797052	0.158742		2	150403106	-0.0973825		14	20382588	0.484305		10	67035067	0.029641
7	47052621	0.158646		9	70754536	-0.0978244		11	16281942	0.484209		2	173665069	0.0296172
9	89860049	0.158496		8	82768412	-0.0979625		16	47061004	0.483796		13	24347378	0.0296061
14	27873317	0.158453		17	23717867	-0.0986062		23	54239863	0.48366		2	35766197	0.0295305
1	168675743	0.158261		2	34337867	-0.0990303		2	13125949	0.483077		2	35778263	0.0295305
17	43107988	0.157814		8	44114728	-0.0991988		8	89429577	0.48192		10	20273388	0.0293297
9	64818532	0.15763		1	228504879	-0.0995059		16	6038185	0.481553		10	73415171	0.0291953
8	61906541	0.157258		2	57436128	-0.0996407		14	4063351	0.480108		13	76459957	0.0284084
2	32021278	0.156687		11	30230143	-0.0997796		6	49956732	0.479516		17	36766373	0.028191
10	11577911	0.156632		16	28950014	-0.0998197		16	63262331	0.479281		8	35568672	0.0281559
5	89576857	0.155833		1	254841748	-0.100016		1	22194785	0.479084		15	70956772	0.0280424
20	24176040	0.154891		10	75493102	-0.100185		7	96388317	0.47834		15	57489735	0.0280408
12	16132429	0.154232		3	119618769	-0.100188		1	38778550	0.478121		2	4339322	0.0280293
4	55745807	0.154207		26	26054238	-0.100236		1	69840190	0.478076		1	125095623	0.0278918
12	13270653	0.153946		8	22269997	-0.100246		20	31443849	0.477507		2	150606093	0.0278097
1	23508772	0.153858		19	42913463	-0.100358		3	91908160	0.477506		3	23915371	0.0277968
2	73317657	0.153828		24	17312073	-0.100401		10	66933156	0.477464		4	11804859	0.0276746
18	46355987	0.15335		1	86245048	-0.100503		6	86549362	0.47721		5	73449443	0.0272616
18	58141200	0.153116		4	50734070	-0.100827		9	69404205	0.476958		4	52496276	0.0268803
6	113317713	0.152572		3	166898332	-0.101094		7	79185432	0.476469		21	7974363	0.0265979
10	83902466	0.152286		3	167565686	-0.101217		13	41308732	0.476451		17	15991195	0.0264656
25	30526615	0.152253		14	39701358	-0.101278		20	36389995	0.474503		14	46033819	0.0263325
5	73516646	0.152075		24	8845137	-0.101332		10	20495279	0.473065		22	20794622	0.0260913
2	192716355	0.151998		4	37550988	-0.101521		15	40269691	0.472506		2	68494170	0.0257061
2	24087345	0.151838		12	61033546	-0.101546		19	10113551	0.472145		16	42501407	0.0256944
9	74186100	0.15146		1	87160114	-0.101552		18	47769227	0.472013		25	32244874	0.0255856
8	69381822	0.15127		16	61683956	-0.101572		16	38100282	0.471923		2	161040770	0.0254033
18	36010182	0.15104		11	22338474	-0.101623		2	148755240	0.47192		2	130019998	0.0253687
19	22593352	0.150815		12	15122239	-0.101663		12	49506446	0.471613		19	6627453	0.0253425
18	46099691	0.150487		3	121767487	-0.101958		8	24813478	0.471595		12	66557018	0.0252428
3	4657665	0.14987		1	261253578	-0.102187		26	30388400	0.471349		4	51006434	0.0251416
11	16595559	0.149625		2	223981060	-0.102241		3	119828654	0.471319		3	192033368	0.0248466
1	137433388	0.149602		14	37951242	-0.102414		1	6397311	0.471279		2	125621885	0.0248443
5	26193479	0.149499		15	26168629	-0.102775		13	14641893	0.471248		12	59761196	0.0247084
21	42931419	0.14948		3	9959967	-0.102843		1	155677335	0.471194		4	90197277	0.0245203
1	21497975	0.149291		2	26818982	-0.10321		1	207433824	0.470948		2	151078660	0.0238541
1	12583846	0.149247		1	85293454	-0.103243		20	40055040	0.470631		25	23006220	0.0237674
1	5560187	0.149236		5	87815142	-0.103307		7	26041539	0.470476		2	77161977	0.0235268
1	102778966	0.148821		1	272084298	-0.103397		20	40203714	0.470295		13	81091783	0.023365
6	60509811	0.14859		19	45423711	-0.103421		2	24570342	0.469921		5	4560616	0.0231101
2	64461974	0.148455		15	23774292	-0.103553		3	78623609	0.469387		13	80596003	0.0228459
7	50661977	0.14836		3	42412923	-0.103554		2	5429456	0.469345		18	56151032	0.0226424
4	100026471	0.147643		1	150966758	-0.103583		1	30078142	0.469305		2	6763335	0.0225943
19	8992780	0.146922		8	64077353	-0.103795		17	23702778	0.468683		9	79110748	0.0222488
1	9005593	0.146074		10	81072291	-0.104354		25	14305287	0.468483		16	52432498	0.0221009
11	21174577	0.145923		14	32912848	-0.104484		17	15512625	0.468155		1	46957754	0.0215438
10	31369204	0.145459		5	93055865	-0.104655		6	91418821	0.467537		4	110853324	0.0214005
16	12781367	0.145255		8	35833234	-0.104707		1	23668574	0.467167		13	28455335	0.0213004
1	122263939	0.145162		17	11397555	-0.104859		7	41699466	0.466405		5	101863609	0.0208879
2	234519804	0.144603		20	3297863	-0.104952		1	8807148	0.465443		15	30761223	0.0208133
13	496264	0.144224		13	80586381	-0.104953		4	30537391	0.46513		21	42931419	0.0195635
7	2858871	0.144186		6	18099692	-0.104981		7	39120749	0.463341		13	28785607	0.0193512
18	42218710	0.143931		15	56084267	-0.105019		5	52947826	0.463167		12	65480130	0.0192309
8	69110671	0.14383		2	13125949	-0.105335		20	42661846	0.463095		1	242840491	0.019227
15	57489735	0.143816		2	238128987	-0.105356		1	155329287	0.462716		2	173609950	0.0191609
15	32586544	0.143564		8	62745952	-0.105766		2	83646899	0.461951		6	106882990	0.0190227
4	92019717	0.142305		1	79214250	-0.105787		7	51446200	0.461925		10	49304658	0.0189604
9	92303408	0.142245		1	41597326	-0.10581		2	212692013	0.460641		2	202671510	0.0188732
3	62861559	0.142017		3	44268278	-0.106029		6	72763440	0.460488		8	14414730	0.0178373
1	231206139	0.141956		8	4057596	-0.106166		11	54699780	0.460003		9	36023640	0.01746
13	22275065	0.141713		18	46099691	-0.106208		4	78839722	0.459604		21	11150476	0.017166
16	28717940	0.140984		17	16434447	-0.10646		22	4999281	0.459594		1	159088036	0.0169919
2	4863106	0.140743		24	9103316	-0.106646		15	78618271	0.459515		2	187852285	0.0162843
22	45970520	0.139846		2	141606895	-0.106674		8	23311736	0.458964		18	41965558	0.016144
9	27954286	0.139734		11	59867105	-0.106702		12	33621483	0.458684		15	23950026	0.0157989
1	257544757	0.139729		1	113630723	-0.106715		9	71890856	0.458604		7	40195220	0.0155013
1	30165984	0.139555		4	76636030	-0.106791		18	17976223	0.458175		8	66773692	0.01548
20	37873712	0.139407		10	78971016	-0.106976		3	138297088	0.457916		8	37984353	0.0148862
9	36731008	0.139388		4	98316611	-0.107031		14	20101836	0.455675		15	31929560	0.0147885
1	114297243	0.139073		2	35687842	-0.107041		2	15786022	0.455512		1	271609161	0.0145333
1	225873025	0.138444		1	56729788	-0.107051		1	116453950	0.45396		1	236276052	0.0144097
16	16056027	0.138415		1	38428084	-0.107196		13	65442498	0.453355		3	180971600	0.0143725
4	55281911	0.138243		1	38455538	-0.107196		18	42099738	0.452831		1	231511704	0.0143004
10	50019219	0.137298		3	109005757	-0.107324		5	33210046	0.452472		8	85042959	0.0139882
9	28381703	0.137058		19	10480482	-0.107837		12	50157625	0.452267		16	15312797	0.0137234
22	41401194	0.136991		1	95618384	-0.108274		2	14405843	0.452127		7	24861781	0.013493
7	85632057	0.135952		2	241052932	-0.1085		4	36331337	0.451484		6	109359347	0.0134524
6	72461090	0.13506		1	38870677	-0.108507		25	42189074	0.451475		24	7724245	0.0134407
7	27337692	0.134787		3	127953808	-0.108532		3	117695610	0.451317		2	199323130	0.0131979
6	110776050	0.134716		6	92516225	-0.108674		18	9310383	0.451262		5	69024932	0.0121723
12	35021811	0.133773		7	69313652	-0.108819		6	73034633	0.450704		8	6593346	0.0121468
3	113928695	0.133068		6	106474096	-0.108958		24	20409457	0.449602		9	65144913	0.0120221
3	88413596	0.132731		25	30701273	-0.109158		13	13332732	0.449584		12	50445330	0.0117539
9	26777814	0.132626		15	13872637	-0.109191		2	140227624	0.449529		11	22040798	0.0117344
22	32836334	0.131814		19	4101237	-0.109261		10	21758458	0.449265		1	5269110	0.0115982
14	723447	0.131766		12	29573278	-0.109267		15	62292399	0.44861		5	88463599	0.0115974
3	60801625	0.13156		4	92702790	-0.109392		3	19570149	0.44803		7	67899360	0.0115608
4	108072660	0.13132		16	57510640	-0.109505		22	23316563	0.447723		26	14586682	0.0115549
16	9049531	0.131236		8	6472188	-0.109509		9	37125877	0.447592		7	4408180	0.0110832
8	14141587	0.131218		22	39791236	-0.109635		18	41094722	0.447079		6	93696013	0.0110684
1	226364550	0.130879		19	3147570	-0.109663		17	55206863	0.44699		3	184046753	0.0109425
5	55076788	0.130654		16	5847825	-0.109673		11	53068380	0.446713		3	184051023	0.0109425
1	236208237	0.130466		4	59213630	-0.109837		17	38640661	0.446656		10	4119025	0.0108382
3	167456618	0.130379		9	39120344	-0.109945		20	36931011	0.446425		6	87706254	0.0108307
7	40048844	0.130217		12	68876064	-0.11027		2	32855964	0.445364		25	31494768	0.0103962
18	14155370	0.129486		9	22746915	-0.110569		2	5821278	0.445172		9	14625250	0.0103693
11	54878563	0.129423		5	60520968	-0.110632		1	189648441	0.444557		23	47774694	0.0098608
13	47280429	0.127618		2	133872157	-0.110637		7	40195220	0.443087		3	113282410	0.0094246
2	247535334	0.127305		20	24676534	-0.110676		4	48783775	0.442624		2	201800946	0.00934974
19	47272648	0.126849		5	52494942	-0.110892		6	109590752	0.442603		4	74578355	0.00933952
11	15305655	0.126759		15	33249576	-0.111138		16	38619668	0.442373		8	86354344	0.00915272
5	26567202	0.126749		2	103113375	-0.111147		1	190443550	0.442254		1	23408141	0.00895128
2	243219010	0.126679		4	106691063	-0.111255		25	9715936	0.441487		2	141021113	0.00882125
2	173467941	0.126442		6	67335805	-0.111297		4	78247055	0.441305		11	17938505	0.00820188
25	9437448	0.12563		7	66963407	-0.111298		10	85605087	0.441286		5	72206502	0.00815156
6	21003770	0.125301		1	260392981	-0.111558		10	19677603	0.441193		2	183421820	0.00800852
6	18099692	0.124821		4	37368553	-0.111558		1	22546005	0.440974		2	56988634	0.00788663
26	12949259	0.124772		26	4091562	-0.111882		5	88282477	0.440568		5	31717506	0.00763101
8	86825025	0.12459		2	52980170	-0.111929		1	30293397	0.440467		4	64172548	0.00756341
15	34421117	0.124487		8	7006711	-0.112245		2	238252134	0.440458		3	20243162	0.0068656
12	34556289	0.124258		11	31524640	-0.112315		9	67657070	0.440417		13	75131063	0.00681204
2	175509906	0.123208		3	47634995	-0.112456		2	34836148	0.440087		8	69381822	0.00671234
25	22872922	0.123029		15	14641054	-0.112506		23	9809021	0.44002		7	52113508	0.00670993
26	30574968	0.12291		3	34287851	-0.112562		1	225820952	0.439578		12	31559539	0.00664071
7	73250016	0.122794		1	68821638	-0.112634		7	39915789	0.439448		10	25273492	0.00632304
18	16762648	0.122171		13	78946796	-0.112724		18	4630493	0.439298		3	112528327	0.00631998
3	4031839	0.121888		12	1473009	-0.112726		2	240939123	0.437162		2	184094309	0.00609424
8	3430593	0.121828		2	178785202	-0.112764		17	37283049	0.437107		21	33604906	0.00598498
6	98893802	0.121191		2	220896346	-0.112778		6	100904523	0.43671		4	51939374	0.00573984
5	44774646	0.121087		22	39272089	-0.113113		23	19723514	0.43645		25	31144839	0.00560965
19	37847490	0.120826		25	42162995	-0.113197		4	64465090	0.436269		16	66699528	0.00557631
6	68177342	0.120805		18	6886672	-0.113265		9	67522363	0.436024		1	236612537	0.00547564
23	7399511	0.120318		26	43443825	-0.113444		11	52074807	0.435724		9	79471771	0.00546532
6	58170100	0.120225		9	82284113	-0.113505		5	84150759	0.435625		8	30502131	0.00470915
23	60525970	0.120165		12	37680150	-0.113762		1	103948699	0.435369		8	78454673	0.00419957
7	45114645	0.119769		26	20563740	-0.113869		4	48085823	0.435085		6	6803371	0.00418991
8	26853601	0.119713		9	83228587	-0.113963		5	102269817	0.434934		17	42877762	0.00399275
7	39128101	0.119636		17	51100894	-0.11411		6	13161850	0.434747		1	93428139	0.00384732
7	24861781	0.119527		21	22720298	-0.114271		2	171475950	0.434015		9	23637019	0.00382352
26	42851912	0.119091		3	125294685	-0.114279		1	217245313	0.433745		1	211780236	0.00353152
10	83497903	0.118815		16	20485107	-0.114375		21	33653647	0.433671		19	38897940	0.00348835
1	83651615	0.118733		2	129356172	-0.114534		1	114721356	0.433418		19	44991663	0.00317915
2	144400833	0.118665		17	56022151	-0.1146		5	48150595	0.433297		2	81419949	0.00316103
4	66609741	0.118152		1	207002717	-0.114819		26	9436879	0.43249		3	221202419	0.00306889
25	24368364	0.118018		1	236276052	-0.114992		7	3598189	0.432346		5	28515901	0.00260887
20	17694213	0.117723		3	55393943	-0.115089		14	25144063	0.431464		1	86645795	0.00254853
21	30148681	0.116919		15	28233724	-0.115153		8	80141561	0.431135		2	56331862	0.00252906
19	9103138	0.116917		1	60911674	-0.115253		3	79322875	0.431017		4	50236041	0.00212057
8	15788945	0.116304		12	14787534	-0.115343		3	79360182	0.431017		9	1917592	0.00174626
10	12804880	0.115972		2	96357878	-0.115381		3	26626949	0.430771		18	46482700	0.0016141
10	12811169	0.115972		3	2739983	-0.115453		13	75411424	0.430318		2	24570342	0.00155852
12	45340469	0.115912		8	5113190	-0.115507		1	191790105	0.430248		26	41264092	0.00147352
25	16052842	0.115645		6	31186026	-0.115549		2	57753478	0.430233		3	5184198	0.000893606
11	21514641	0.115401		1	194493074	-0.115554		2	187207494	0.429913		5	25189408	0.000846442
3	15095448	0.11502		6	8454322	-0.115555		4	52577250	0.4298		8	66412015	0.000591008
2	140457860	0.114881		1	168466995	-0.115672		2	55925633	0.429729		8	26853601	0.000444432
20	21470392	0.114757		23	58245485	-0.11575		12	67765919	0.429548		13	70698402	0.000436911
2	15005723	0.11397		9	53513536	-0.11579		17	7397177	0.429475		2	190800988	-0.00011559
7	43029237	0.113747		4	98960834	-0.1158		4	90101080	0.429069		1	99768377	-0.000245128
3	27079711	0.113691		2	149586844	-0.115985		2	102985180	0.428778		25	32259334	-0.000254664
6	109606951	0.11352		2	234269133	-0.11601		9	54431710	0.428742		3	96713601	-0.000461889
9	35951096	0.112743		2	57507981	-0.116241		8	13206827	0.428693		7	81481089	-0.000564849
7	50778245	0.112687		26	17804352	-0.116252		3	119709496	0.428582		4	51221361	-0.000581942
6	75464467	0.112684		10	46168441	-0.116284		6	108104155	0.428353		17	22464697	-0.000664881
10	40424565	0.112199		16	27327644	-0.116337		5	68620525	0.427697		17	22484560	-0.000664881
9	17128353	0.111942		14	39061964	-0.116528		3	50832205	0.427161		16	28371456	-0.000687642
5	84945010	0.111293		1	116785282	-0.116533		6	113900465	0.426954		2	175634498	-0.000783314
2	107334302	0.111186		5	64994704	-0.116562		13	14336284	0.42686		4	70945524	-0.000806929
9	19823427	0.110976		1	273329438	-0.116811		18	14723141	0.426577		21	23774382	-0.00123216
1	157368914	0.110818		7	25876257	-0.116931		2	83601386	0.426209		9	45952013	-0.00135377
2	14872882	0.110734		3	90074312	-0.117044		3	40586260	0.425811		3	36494950	-0.00181436
2	238387388	0.11063		3	12024817	-0.11706		4	71181233	0.425667		5	95031395	-0.00182246
7	38941754	0.110404		6	98406463	-0.117138		9	2297632	0.425397		2	212692013	-0.00182705
2	13794057	0.110364		19	9484024	-0.117157		3	79264021	0.425078		3	39405153	-0.00195411
3	109313746	0.110208		3	90923207	-0.117158		24	20117053	0.424803		5	64808322	-0.00203056
2	173265836	0.109755		8	85494166	-0.117317		25	31893531	0.42416		7	3544742	-0.0022057
22	24731452	0.10971		6	90688529	-0.117615		4	65389891	0.42415		5	50706550	-0.00231619
3	148118164	0.109434		1	83454983	-0.117807		6	38495020	0.423755		1	117027414	-0.00241487
16	51081083	0.109364		26	37096396	-0.117875		6	38507883	0.423755		3	103078721	-0.0025767
4	102035189	0.109007		5	33950599	-0.117996		25	39394156	0.423461		13	78205520	-0.00262828
4	101796199	0.108844		16	39939188	-0.118503		12	9502954	0.423188		3	93128434	-0.00282224
3	142611200	0.108756		3	118963566	-0.118508		6	7038768	0.422381		10	48662168	-0.00320606
8	14970486	0.108712		1	86400291	-0.118566		1	195243272	0.421965		1	144771721	-0.00331095
9	40104886	0.108382		1	259746289	-0.118688		4	51705604	0.421693		21	7576937	-0.00343194
5	32867224	0.108281		1	12583846	-0.118724		2	88582640	0.42161		7	11740977	-0.00346135
19	9018915	0.107628		8	87297953	-0.118866		1	207718795	0.421466		9	73441420	-0.00411797
18	39499404	0.107336		2	246901976	-0.118939		16	66546924	0.421424		23	22840928	-0.00423487
12	901249	0.107219		26	25677541	-0.119043		25	11025698	0.421324		4	89575255	-0.00432711
6	20804458	0.107144		11	11731082	-0.119168		9	79371198	0.420962		2	174175659	-0.00435726
7	42283714	0.106757		26	17301408	-0.119313		1	211281544	0.420541		12	9169991	-0.00445284
3	218420045	0.106708		9	17113244	-0.119402		16	68428065	0.419846		9	69983708	-0.00449775
3	4735779	0.106395		2	142914763	-0.119466		2	148834939	0.419837		9	65028477	-0.00462785
4	78839722	0.106185		9	9884062	-0.119471		1	172877870	0.419687		10	60533440	-0.00465247
22	40815919	0.105781		2	59709351	-0.119559		13	21649128	0.419544		7	67171376	-0.00481523
16	11836975	0.105763		1	162029729	-0.119587		3	151351421	0.419137		9	7857413	-0.00483371
16	17164966	0.105736		6	92635261	-0.119627		3	60054380	0.41892		8	82406604	-0.00495483
3	192227100	0.105593		16	6409366	-0.119694		6	86149304	0.418585		10	78204316	-0.005006
14	1650327	0.105521		8	25834243	-0.119766		4	25789630	0.418543		6	27713481	-0.00510266
1	143334830	0.10549		7	24861781	-0.119983		2	95401516	0.417974		12	27996690	-0.00517224
3	146337496	0.104897		16	36923282	-0.120072		3	88827198	0.417859		15	37995154	-0.00546124
18	13334878	0.104332		3	20407474	-0.120206		4	42852167	0.417651		2	6609673	-0.00547988
10	50434427	0.104275		9	64163802	-0.120224		5	64595994	0.417443		12	65816321	-0.00564202
5	27296227	0.104178		9	76202961	-0.120278		1	70361082	0.417321		2	94645808	-0.00584178
13	54482713	0.104124		1	175737319	-0.120367		9	2874738	0.416955		2	20716068	-0.006274
10	51482563	0.104022		16	15696085	-0.120447		4	81297196	0.416793		3	19910568	-0.00633158
7	54880106	0.103927		1	197087561	-0.120503		18	46728728	0.416531		2	169120951	-0.00633497
6	13355872	0.103646		1	11329396	-0.120584		8	19510986	0.416287		3	101069435	-0.00645688
3	176916157	0.10359		8	57205115	-0.120616		11	21635631	0.416059		22	6225066	-0.00668514
19	37040909	0.10343		20	13086190	-0.120652		26	29278460	0.416013		3	147227264	-0.00680144
4	24389275	0.102775		2	9579160	-0.120654		10	27965496	0.415932		6	98893802	-0.00687191
2	81861393	0.102519		6	93043637	-0.120701		10	27970755	0.415932		8	44222664	-0.00723979
16	13823643	0.102495		7	81722465	-0.120743		20	36630979	0.415619		5	70350566	-0.00730509
4	4451529	0.102409		11	53369917	-0.120814		3	37829169	0.415525		16	28078000	-0.00732771
3	60723545	0.102296		20	37267272	-0.120954		17	50490408	0.41517		3	25544968	-0.00761226
10	78997800	0.102203		1	5560187	-0.120957		2	94355830	0.415167		12	34671190	-0.00792552
4	60453397	0.101776		1	32568037	-0.121538		7	65318383	0.413697		15	78944059	-0.00803523
9	3972598	0.101703		8	15788945	-0.121866		2	94133676	0.41363		16	15921544	-0.00804936
8	41038460	0.101685		4	31345946	-0.122235		3	15937018	0.413204		3	96404330	-0.00856316
2	69118638	0.10139		14	32558316	-0.122609		1	268348208	0.413153		8	60513145	-0.00873715
13	38521249	0.101388		5	60790473	-0.122691		13	71810695	0.412764		2	57436128	-0.00896189
17	68696041	0.101357		23	10079950	-0.122772		13	41391680	0.41269		7	40493383	-0.00909003
2	238639501	0.100919		9	61320634	-0.123413		6	72632996	0.412525		26	4091562	-0.00926154
12	7866633	0.100781		16	6386626	-0.123723		2	33024986	0.412114		5	54213650	-0.00940942
10	3866376	0.100621		10	45965343	-0.123732		4	26878988	0.411889		3	90441542	-0.00948164
2	197155728	0.100459		26	39792346	-0.123884		26	29911394	0.411001		1	92265931	-0.00986899
8	23883645	0.100444		2	52788041	-0.123913		23	17407819	0.410091		4	101796199	-0.0103941
7	43262589	0.100423		8	13421939	-0.12399		24	20527836	0.410071		12	14958591	-0.0104963
22	6691391	0.0993508		21	34095166	-0.124047		13	65218625	0.409983		3	215591489	-0.0105781
8	68187440	0.0990421		13	20678786	-0.12412		3	3470922	0.40979		9	37831319	-0.0105851
23	3522291	0.0989577		3	109590864	-0.124202		3	66458736	0.409678		9	18453683	-0.0106349
8	75941453	0.0988858		16	38888439	-0.124258		13	28511594	0.409607		18	12905518	-0.0107633
2	179097069	0.098814		6	27253219	-0.124297		10	6279622	0.409571		3	221787543	-0.0107798
6	100021853	0.0985734		15	30303299	-0.124559		12	10405187	0.408679		13	47334505	-0.0108552
22	10909346	0.0985523		8	24938670	-0.124718		15	34148192	0.408445		14	1194868	-0.010946
2	78275905	0.0976852		19	20275545	-0.124723		16	13823643	0.407124		9	28605462	-0.0110226
8	58350597	0.097532		18	20835763	-0.124838		9	24317649	0.406652		1	214930752	-0.011067
3	116420434	0.0975293		19	8992780	-0.124916		2	150606093	0.406543		22	36952568	-0.0112098
3	171863493	0.0970812		2	81895597	-0.124967		9	72864819	0.406423		3	21111733	-0.011236
4	38226405	0.0969492		4	30167775	-0.124979		12	26626126	0.405794		1	22709823	-0.0113524
3	128279981	0.0969489		16	5281986	-0.12513		21	11474809	0.405573		1	172586467	-0.0117257
7	38622866	0.0968876		21	10609165	-0.125143		26	25677541	0.405539		22	18294081	-0.0117803
5	93410293	0.0967856		25	17785396	-0.125187		2	56331862	0.405317		7	81654072	-0.0125168
2	192351842	0.0966924		1	168675743	-0.125211		3	85580670	0.405002		6	9064437	-0.0131585
19	45032354	0.0965994		8	14299459	-0.125293		5	69071073	0.404522		13	75120150	-0.013337
20	45047254	0.0962227		1	23070333	-0.12557		4	81156968	0.404441		8	58116520	-0.013582
2	185997885	0.0960762		18	5982480	-0.125617		3	112384061	0.404213		11	32896718	-0.013712
7	91519147	0.0958004		3	110996831	-0.125771		25	31144839	0.404175		18	13670012	-0.013763
4	27208611	0.095454		8	41356574	-0.125841		10	20273388	0.403723		11	54037836	-0.0138194
4	66261338	0.0952114		1	197767213	-0.125904		14	20673090	0.40371		7	17944130	-0.0138859
26	15126262	0.0946623		16	13743696	-0.125954		4	48246367	0.403483		4	115406921	-0.0142206
11	52003479	0.0941615		8	76357265	-0.125956		7	82172198	0.403201		16	38314060	-0.0145555
2	49259781	0.0937791		25	40158194	-0.125989		25	13814887	0.402925		2	173400815	-0.0146341
1	38253696	0.0937284		16	30311324	-0.125994		4	19783340	0.402524		4	78839722	-0.0147892
12	67331090	0.0936261		4	29085166	-0.12603		10	66602231	0.402324		5	30571815	-0.0148344
9	41359734	0.0935019		4	82690427	-0.126105		6	17837253	0.402257		12	15122239	-0.0148763
12	68104561	0.0934638		1	254666519	-0.126152		7	11579221	0.402023		20	10590749	-0.0149295
9	74346183	0.0934371		12	32506573	-0.126355		5	22787434	0.401835		23	51861329	-0.0151496
13	29807672	0.0933465		1	49026029	-0.126508		2	12259576	0.401285		6	18516843	-0.0153466
7	17187274	0.0931467		1	178616306	-0.126638		2	106652299	0.400741		6	9265695	-0.0153894
11	46831913	0.0926057		1	58615667	-0.126723		15	12578522	0.400566		3	51474055	-0.0156045
7	54390992	0.0925274		1	47713888	-0.126829		8	78284768	0.400541		16	9111233	-0.0156211
3	155304544	0.0923969		25	39142724	-0.126904		1	205872828	0.400271		3	95447774	-0.0159199
2	106586894	0.092088		2	246634925	-0.126917		20	35129050	0.40026		25	9437448	-0.0159829
13	44898351	0.0920358		23	59959784	-0.127119		19	36911045	0.400128		4	74910549	-0.0163304
16	51042267	0.0919032		11	4352695	-0.127405		1	155296747	0.40001		4	74916911	-0.0163304
12	12662787	0.0915435		2	69421367	-0.12741		6	68586506	0.398592		2	31787833	-0.0164615
12	12666507	0.0915435		3	42443070	-0.127452		13	34764048	0.398488		15	58872166	-0.0164809
1	11258797	0.0910302		6	61910956	-0.127469		26	30329297	0.398224		20	38370992	-0.0166003
1	3808791	0.0908188		1	254579841	-0.127481		23	19901570	0.397357		25	9455486	-0.0169135
18	43228470	0.0907013		6	12695314	-0.127521		2	183854400	0.396913		23	19723514	-0.0170839
12	38103063	0.0906976		1	257437461	-0.12753		12	18921065	0.396658		11	22104586	-0.0171045
17	7397177	0.0902544		1	61882908	-0.127546		3	192554278	0.396647		2	225025334	-0.0171334
20	48715903	0.0898369		20	40904510	-0.12756		20	41309588	0.39656		20	41174550	-0.0173113
12	11585765	0.0896151		23	46728719	-0.127671		4	74326323	0.396448		5	51859391	-0.0173536
2	155534174	0.0892081		2	238407879	-0.127687		1	60943417	0.395303		26	38629295	-0.0177015
1	116106287	0.089202		11	22445128	-0.127688		13	18165090	0.395052		4	71136213	-0.0180164
6	14805965	0.0891247		16	19990339	-0.127764		18	46701427	0.394074		9	55406288	-0.0180233
10	31508569	0.0890156		11	14794979	-0.128037		17	30798290	0.39393		1	71291306	-0.0180528
7	52292735	0.0888076		17	23247066	-0.128182		3	183129464	0.393511		22	30395735	-0.0182357
5	16458498	0.0887068		24	14086829	-0.128188		3	51114620	0.393482		2	242616491	-0.0182575
3	21288830	0.0886291		11	52526993	-0.128298		18	8986462	0.39336		7	67012004	-0.0183185
3	151516914	0.0884098		1	111481119	-0.128325		19	10787251	0.393316		9	88711483	-0.0183388
4	100678006	0.087894		3	76140242	-0.128437		1	10363151	0.393261		12	2290043	-0.0184622
1	56193750	0.0878534		3	56299850	-0.128531		15	12442060	0.393238		2	134308658	-0.0186231
6	65274891	0.0876886		25	32259334	-0.12855		22	26339211	0.393064		2	187871608	-0.0186801
8	4182246	0.0876723		3	89559890	-0.128684		6	66153618	0.39279		1	18789032	-0.0187407
4	110692981	0.0874018		25	30526615	-0.128772		12	61138958	0.392437		7	3637328	-0.0187535
3	4604967	0.0868561		19	18026451	-0.128922		4	116061881	0.392408		1	124850085	-0.0191225
13	20946890	0.0867422		18	9029090	-0.128956		25	15729115	0.39201		18	43228470	-0.0191871
20	43252290	0.0865937		13	4804852	-0.128965		6	47212631	0.391509		1	256663999	-0.0192433
2	89026107	0.0856084		2	238671348	-0.129003		4	51848650	0.391315		3	37104383	-0.0196617
1	189954660	0.0855289		3	4214974	-0.129041		23	47527968	0.39127		8	89504371	-0.019831
2	184094309	0.0854795		7	26532292	-0.129184		9	87699898	0.391146		10	74821877	-0.019941
13	47995313	0.085473		2	198165825	-0.129295		16	38552000	0.391095		11	54296067	-0.0200773
20	5442627	0.0851189		17	59259023	-0.129342		15	34773969	0.390842		3	62948145	-0.0201402
18	48446401	0.084992		3	108925668	-0.129378		10	49372134	0.390614		15	25086424	-0.0202622
17	38015816	0.0848258		9	16667945	-0.129576		6	93314409	0.390243		10	22940958	-0.0203663
19	15440926	0.0847776		4	20659006	-0.129623		15	12549931	0.389955		1	51472011	-0.0205155
1	48614702	0.0841478		17	71383457	-0.129686		18	46969749	0.3899		1	229409648	-0.0205672
4	38057233	0.0839389		12	61857517	-0.129708		8	80182159	0.389395		16	54971010	-0.020966
25	17785396	0.083868		6	102613629	-0.129958		6	55025174	0.389371		8	13577395	-0.0211079
6	38238124	0.0834861		2	105778960	-0.130406		4	71719087	0.389272		10	16518808	-0.0212503
23	10633621	0.0834166		20	21944951	-0.130429						1	258227172	-0.0213825
13	35257163	0.0834128		10	52755951	-0.130505						1	50021877	-0.0219682
6	67047535	0.0833369		17	55868731	-0.130772						3	20866720	-0.0219957
8	78060997	0.0831861		11	31928468	-0.130888						6	3669306	-0.0226811
5	49309809	0.0830567		6	34187769	-0.131009						16	20205550	-0.0230102
4	61968676	0.0822659		12	27551925	-0.13107						8	83778722	-0.0232787
5	27111489	0.0821001		19	3668630	-0.131079						17	42079504	-0.0236519
20	3649741	0.0817584		10	25551742	-0.131233						8	64496951	-0.0236963
20	45926885	0.0814304		8	22200951	-0.131256						16	52020503	-0.0238027
7	47000348	0.0814082		21	2572372	-0.131416						8	3430593	-0.0240307
4	113671532	0.0812817		15	30761223	-0.131871						9	2405056	-0.0241639
1	254294345	0.0811269		2	13794057	-0.132034						6	41260206	-0.0241855
7	73683660	0.0811203		2	241017880	-0.132043						1	248835772	-0.0242659
11	31739380	0.0809706		7	47867629	-0.132052						14	38512975	-0.0243442
3	23869843	0.080944		15	13949407	-0.132097						3	207775028	-0.0243896
1	84475129	0.0809115		1	198227861	-0.132199						3	62798278	-0.0245401
3	175727840	0.0805366		18	27784587	-0.132676						3	25426011	-0.024567
3	38766135	0.0803414		16	15521675	-0.132677						3	36733346	-0.024753
8	70647084	0.0801911		3	146370336	-0.132753						17	40937662	-0.024885
20	23641454	0.0799517		11	30520447	-0.132847						15	71126262	-0.0254287
16	67742004	0.0781524		16	56916790	-0.132851						22	4999281	-0.0255681
2	168117844	0.0776541		13	5638400	-0.132855						25	27232876	-0.0256894
19	36529451	0.0774074		1	78899650	-0.132956						1	55987114	-0.0256984
25	39142724	0.0773657		23	51531462	-0.133174						1	262453372	-0.0256985
5	33950599	0.0773064		5	16839948	-0.133221						4	30804610	-0.0257012
9	28691209	0.0772339		16	57674239	-0.133243						7	67661524	-0.0261271
10	73846038	0.077165		3	64123275	-0.133244						2	234943932	-0.0261594
6	74474867	0.0767829		19	20557612	-0.133265						7	7016353	-0.0264644
22	7391384	0.0765936		1	210004766	-0.133285						5	101530422	-0.0268967
4	37277934	0.0760184		2	223755286	-0.133489						2	87486376	-0.0269357
2	89854350	0.075946		24	17814549	-0.133552						18	7731347	-0.0271162
16	66358936	0.0759245		5	34068458	-0.13362						9	57342780	-0.027145
3	210092635	0.0757963		8	42209004	-0.133904						22	40459034	-0.0273094
9	10187242	0.0755043		17	38813666	-0.134271						5	24095768	-0.0274333
3	100557684	0.075462		2	15786022	-0.134332						2	22339582	-0.0274434
6	57781752	0.0751266		1	68109135	-0.134339						3	138923383	-0.0275205
2	187871608	0.0747922		10	15929777	-0.134438						22	37573298	-0.027587
16	29810417	0.0746088		1	184036885	-0.13445						9	21503210	-0.027611
10	20672560	0.0745107		23	45230400	-0.134578						6	87253296	-0.0276542
4	109244140	0.0744746		6	65696731	-0.134701
4	20830550	0.0742339		12	33432842	-0.134714
13	19362905	0.074188		3	93456259	-0.134783
6	19596669	0.0736583		2	35852132	-0.134915
4	12838797	0.0735886		2	240891454	-0.134928
8	35929642	0.0735492		16	5369750	-0.134932
11	33388789	0.0732073		10	15607243	-0.135195
26	31376410	0.0730379		9	68991016	-0.135225
23	12576439	0.0729967		3	100557684	-0.135237
5	70350566	0.0725227		6	11839261	-0.135265
18	40150084	0.0722365		22	28358825	-0.135301
12	71146653	0.0721279		18	35300755	-0.135502
12	71164888	0.0721279		22	40025789	-0.135661
2	107636380	0.0717884		7	38777625	-0.135876
9	79627175	0.071341		12	60590105	-0.136185
2	154839864	0.0709332		1	60133285	-0.13619
1	211281544	0.0708748		16	36758677	-0.136393
2	171204245	0.0708631		2	56504189	-0.136407
1	236276052	0.0707682		15	60579543	-0.136535
19	7367811	0.0705231		3	146987260	-0.136541
17	55110665	0.0705174		1	72454157	-0.136544
16	59603505	0.0704785		10	39312880	-0.136634
3	122792453	0.0700387		5	29786474	-0.136829
26	31785307	0.069657		25	29067296	-0.137148
10	46284627	0.0694125		2	172943128	-0.137185
9	64568216	0.0692709		2	100932775	-0.137189
1	184214381	0.0692558		3	51491412	-0.137208
6	93638801	0.0687094		16	61213023	-0.137296
6	8985780	0.0686447		4	37396755	-0.137535
3	210877033	0.068017		3	192033368	-0.137662
9	75186778	0.0679656		8	65345794	-0.137684
7	51509561	0.0679256		2	4863106	-0.137755
2	107043868	0.0676489		3	146322914	-0.137769
9	67406363	0.0674687		10	78997800	-0.137878
7	68355358	0.066434		8	27329314	-0.137954
6	67456055	0.0661087		3	87502625	-0.137973
15	25869901	0.0660397		26	30329297	-0.138069
23	9464454	0.0660227		18	58280546	-0.138253
12	35649854	0.0657182		3	152780552	-0.138516
21	23267190	0.0654137		17	20174828	-0.138616
7	97575457	0.0652071		13	81939155	-0.139041
7	53001728	0.0644865		10	46421333	-0.139042
18	35132849	0.064485		1	108440474	-0.139054
3	210033304	0.0644461		14	32783646	-0.139057
8	83226032	0.0642115		10	68457496	-0.139179
4	51136335	0.0641993		1	228697721	-0.139204
7	96036716	0.0641358		22	40264301	-0.139257
5	101566934	0.0640649		22	8466878	-0.139382
2	119848675	0.0639193		25	11158818	-0.139393
1	156631789	0.0637964		1	200916696	-0.139402
1	74978792	0.0636771		9	32053942	-0.13945
4	81834314	0.0636351		2	191392743	-0.139775
3	118088700	0.0635046		1	105047728	-0.139837
4	98098139	0.0634055		10	48079351	-0.140008
7	80842728	0.0625094		10	5874208	-0.140013
7	88645752	0.0623336		7	68863787	-0.140186
14	22692956	0.0619816		3	95478759	-0.140252
4	12514412	0.0619107		7	53782695	-0.140339
23	57200531	0.0614473		2	247064100	-0.140545
22	26339211	0.0613993		23	13206876	-0.14102
6	104898235	0.0613866		26	13190341	-0.141085
2	225610495	0.0612362		3	138181389	-0.14112
18	39227449	0.0607587		13	80596003	-0.141126
3	96072471	0.0607398		1	154879452	-0.141171
7	45666200	0.0605845		10	74680924	-0.1415
				6	91488318	-0.141599
				7	84573474	-0.141646
				19	15614750	-0.141665
				3	118937844	-0.141738
				10	84076087	-0.141993
				22	35298011	-0.142141
				8	42022566	-0.142204
				1	49504315	-0.142205
				5	50965861	-0.142268
				1	49676668	-0.142321
				16	69329740	-0.142364
				16	66358936	-0.142385
				1	16328521	-0.142706
				18	16590039	-0.143001
				24	6928268	-0.14311
				3	81900189	-0.143146
				9	38414413	-0.143231
				3	102496500	-0.143241
				26	20326482	-0.143443
				5	2226628	-0.143543
				16	6521318	-0.143558
				9	89376023	-0.143625
				3	114673943	-0.143626
				6	90765173	-0.143711
				24	16687632	-0.143841
				13	5371141	-0.143853
				14	54937088	-0.144027
				25	29519990	-0.144072
				25	32922578	-0.144101
				19	3890585	-0.14412
				4	20601956	-0.144202
				19	9425558	-0.144264
				24	32279473	-0.144389
				4	29350598	-0.144457
				2	35614779	-0.144559
				3	194988673	-0.144561
				17	65135725	-0.144622
				3	25447892	-0.144635
				9	46438578	-0.1447
				2	72414970	-0.144728
				2	25201565	-0.144876
				2	27326422	-0.144907
				26	38804898	-0.1453
				6	54926890	-0.145313
				18	48197130	-0.145334
				6	101164348	-0.145877
				24	17518428	-0.145958
				17	28667776	-0.145961
				1	95129986	-0.145998
				3	23869843	-0.14606
				2	59969642	-0.146146
				13	59464367	-0.146232
				9	20015493	-0.14639
				1	213257115	-0.146398
				2	69184930	-0.146425
				1	11393092	-0.146429
				2	243362554	-0.146575
				13	23322676	-0.146892
				7	7662737	-0.146903
				3	190273459	-0.14702
				2	239561174	-0.147126
				26	14676101	-0.147177
				8	66435112	-0.147188
				1	141254850	-0.147416
				8	73122635	-0.147418
				3	47561141	-0.147495
				5	79836700	-0.147508
				1	83651615	-0.147522
				5	99266011	-0.147561
				4	16699510	-0.147763
				3	74226691	-0.147801
				20	37306105	-0.147963
				16	38432000	-0.148268
				8	14238752	-0.148466
				3	76162296	-0.148784
				26	23040924	-0.148921
				15	26844673	-0.149257
				3	221649667	-0.149316
				1	77272915	-0.149433
				2	204911072	-0.149436
				15	21554730	-0.149494
				1	71339800	-0.149516
				5	34695649	-0.149532
				7	27033268	-0.149687
				25	23928715	-0.149794
				12	11585765	-0.149796
				23	52754391	-0.149836
				3	157575716	-0.14988
				1	139187027	-0.149914
				2	106696840	-0.150148
				25	20713911	-0.15024
				3	135774092	-0.15029
				22	48043800	-0.150321
				4	114407310	-0.150373
				8	65715270	-0.150593
				3	162552082	-0.15075
				1	93029967	-0.150837
				3	192554278	-0.150839
				7	67990834	-0.15085
				1	241022280	-0.151088
				12	44246544	-0.151132
				3	184796329	-0.151268
				3	156798503	-0.151278
				2	44474538	-0.151282
				3	128636305	-0.151313
				9	73566474	-0.151389
				2	13309063	-0.151428
				1	11136653	-0.151434
				8	56070614	-0.151478
				1	145675088	-0.151537
				9	55632383	-0.151642
				12	33546080	-0.15173
				3	26457167	-0.151896
				15	21831450	-0.15215
				21	45399175	-0.152261
				16	9126483	-0.152285
				6	65477865	-0.152438
				20	48033647	-0.152509
				2	198885377	-0.152568
				2	245125928	-0.152772
				13	59840511	-0.152968
				7	68830791	-0.153042
				2	86011749	-0.153102
				9	10187242	-0.153119
				12	10780292	-0.153168
				1	147896553	-0.153304
				8	61551519	-0.153364
				1	200593712	-0.153421
				2	151922227	-0.153827
				2	179366931	-0.153831
				1	241105403	-0.153964
				4	21636713	-0.154091
				23	23097096	-0.154525
				12	42774439	-0.154553
				3	177366244	-0.154729
				7	86387961	-0.154742
				18	43524828	-0.154914
				4	79409756	-0.155092
				26	15380260	-0.155184
				7	8039888	-0.155363
				26	42851912	-0.155397
				4	29599544	-0.155656
				13	6606492	-0.155931
				3	112254159	-0.156114
				1	172849875	-0.156266
				8	13341620	-0.156317
				25	15902587	-0.156351
				6	52418731	-0.156366
				1	185568797	-0.156405
				5	30142261	-0.156427
				12	11069071	-0.156446
				16	40153039	-0.156453
				1	172368493	-0.156505
				5	98488291	-0.156517
				19	19726828	-0.156568
				5	34321292	-0.15667
				5	73839501	-0.156725
				24	33719719	-0.156762
				1	13791627	-0.156881
				3	212291275	-0.156931
				7	10726553	-0.156968
				11	53614654	-0.156991
				2	13412317	-0.156999
				10	20166347	-0.157026
				14	19053186	-0.157094
				23	56522205	-0.1571
				9	1665243	-0.157156
				8	22283023	-0.157246
				15	24040958	-0.157299
				1	243609399	-0.157433
				11	11418535	-0.157488
				1	34606388	-0.157598
				15	23803444	-0.157609
				4	92921536	-0.157772
				3	109119833	-0.157775
				2	38670353	-0.157818
				1	209310362	-0.157875
				26	31376410	-0.158287
				1	138085163	-0.158333
				21	47019334	-0.158489
				17	55413960	-0.158616
				1	158475327	-0.158628
				3	17807424	-0.158686
				9	60645627	-0.159091
				4	93066789	-0.159124
				6	67456055	-0.159221
				20	35241171	-0.159304
				20	19739300	-0.159471
				26	26030735	-0.159577
				12	33665798	-0.159607
				11	32338315	-0.159629
				2	2540218	-0.159683
				4	60669242	-0.15982
				2	162163064	-0.159827
				8	46984915	-0.159831
				13	29403311	-0.159924
				20	23606054	-0.160316
				3	168119806	-0.160455
				11	15005863	-0.160464
				16	38525560	-0.160497
				1	56783075	-0.160578
				1	260624025	-0.160659
				2	167564604	-0.160743
				26	29749264	-0.160766
				16	40804333	-0.160848
				7	86690970	-0.160868
				26	26883580	-0.160965
				21	27958727	-0.160991
				8	30908344	-0.161014
				2	128761083	-0.161058
				2	68994454	-0.161059
				2	178761702	-0.161288
				3	25995323	-0.161304
				6	73556281	-0.161306
				2	66965759	-0.161541
				7	18853958	-0.161556
				12	45767491	-0.161708
				1	183577917	-0.161972
				8	26666654	-0.162105
				6	61743093	-0.162223
				7	38182258	-0.162227
				1	174481493	-0.162244
				23	54638213	-0.162351
				9	80663803	-0.162413
				1	194377437	-0.162621
				4	27185518	-0.162676
				16	30848097	-0.162717
				3	109269635	-0.162733
				17	28506469	-0.162764
				4	118509836	-0.162768
				6	92066981	-0.162802
				13	21089208	-0.163167
				2	38197716	-0.16329
				1	246233264	-0.163316
				5	84424088	-0.163324
				6	99831542	-0.163379
				1	230619798	-0.163384
				3	201090312	-0.163405
				2	57047022	-0.163411
				1	95232859	-0.163539
				13	20374242	-0.163689
				9	30924495	-0.163932
				8	38142514	-0.164285
				3	16469908	-0.164302
				23	23687996	-0.164317
				14	37615875	-0.164465
				4	16848924	-0.1646
				3	146337496	-0.164631
				7	67012004	-0.164736
				19	9924705	-0.164975
				1	47620316	-0.165311
				2	62566107	-0.165342
				25	40134160	-0.165342
				14	36713643	-0.165414
				25	36716340	-0.165606
				1	85609140	-0.165608
				3	40293844	-0.16568
				23	23648927	-0.165705
				1	142549140	-0.165718
				3	112614617	-0.165731
				2	26944246	-0.165734
				8	84764906	-0.165824
				5	93629756	-0.165844
				15	25442760	-0.165901
				15	50860208	-0.165957
				21	11312781	-0.165974
				18	27745586	-0.165987
				9	72658304	-0.166127
				10	78305787	-0.166156
				3	114063861	-0.166174
				13	29807672	-0.166221
				1	13669407	-0.166396
				1	48415209	-0.166552
				8	23301757	-0.166587
				2	212469385	-0.166588
				15	21474942	-0.16672
				12	13059429	-0.166764
				11	21635631	-0.166773
