# Supplementary material for: Population structure and selection signal analysis of indigenous sheep from the southern edge of the Taklamakan Desert
Source: BMC Genomics. 2024 Jul 9;25:681. doi: 10.1186/s12864-024-10581-y (PMC11232224; doi:10.1186/s12864-024-10581-y)
Supplement: Supplementary file 7 — Supplementary Material 7 [file 12864_2024_10581_MOESM7_ESM.xlsx]

## Sheet: Sheet1
Table S7:GO terms and KEGG pathways for indigenous sheep-specific crossover genes.
Category	Term	Count	%	PValue	Genes	List Total	Pop Hits	Pop Total	Fold Enrichment	Bonferroni	Benjamini	FDR
GOTERM_BP_DIRECT	GO:0060078~regulation of postsynaptic membrane potential	2	6.89655	0.0189338	GABRA1, GABRA6	29	12	17597	101.132	0.770507	0.637587	0.637587
GOTERM_BP_DIRECT	GO:0051932~synaptic transmission, GABAergic	2	6.89655	0.0204959	GABRA1, GABRA6	29	13	17597	93.3528	0.797007	0.637587	0.637587
GOTERM_BP_DIRECT	GO:0007214~gamma-aminobutyric acid signaling pathway	2	6.89655	0.0251679	GABRA1, GABRA6	29	16	17597	75.8491	0.859526	0.637587	0.637587
GOTERM_BP_DIRECT	GO:0006821~chloride transport	2	6.89655	0.0436419	GABRA1, GABRA6	29	28	17597	43.3424	0.967805	0.829195	0.829195
GOTERM_BP_DIRECT	GO:0031424~keratinization	2	6.89655	0.0647682	KRT71, KRT74	29	42	17597	28.8949	0.994235	0.839292	0.839292
GOTERM_BP_DIRECT	GO:0045109~intermediate filament organization	2	6.89655	0.0662599	KRT71, KRT74	29	43	17597	28.2229	0.994902	0.839292	0.839292
GOTERM_BP_DIRECT	GO:0050877~neurological system process	2	6.89655	0.0781111	GABRA1, GABRA6	29	51	17597	23.7958	0.998093	0.848063	0.848063
GOTERM_BP_DIRECT	GO:0034220~ion transmembrane transport	2	6.89655	0.0927211	GABRA1, GABRA6	29	61	17597	19.8949	0.999443	0.880851	0.880851
GOTERM_CC_DIRECT	GO:0045211~postsynaptic membrane	3	10.3448	0.00874558	GABRA1, GRID2, GABRA6	26	109	19260	20.3881	0.245039	0.196314	0.184044
GOTERM_CC_DIRECT	GO:0032590~dendrite membrane	2	6.89655	0.0218478	GABRA1, GABRA6	26	17	19260	87.1493	0.506819	0.196314	0.184044
GOTERM_CC_DIRECT	GO:1902711~GABA-A receptor complex	2	6.89655	0.0243878	GABRA1, GABRA6	26	19	19260	77.9757	0.546193	0.196314	0.184044
GOTERM_CC_DIRECT	GO:0043005~neuron projection	3	10.3448	0.0245392	EPHA5, GABRA1, GABRA6	26	188	19260	11.8208	0.548442	0.196314	0.184044
GOTERM_CC_DIRECT	GO:0045202~synapse	3	10.3448	0.0311727	GABRA1, GABRA6, RAPSN	26	214	19260	10.3846	0.63702	0.199506	0.187036
GOTERM_CC_DIRECT	GO:0034707~chloride channel complex	2	6.89655	0.0457236	GABRA1, GABRA6	26	36	19260	41.1538	0.776347	0.237317	0.222485
GOTERM_CC_DIRECT	GO:0098794~postsynapse	2	6.89655	0.0519131	GABRA1, GABRA6	26	41	19260	36.1351	0.818389	0.237317	0.222485
GOTERM_CC_DIRECT	GO:0043005~neuron projection	3	10.3448	0.0245392	EPHA5, GABRA1, GABRA6	26	188	19260	11.8208	0.548442	0.196314	0.184044
GOTERM_CC_DIRECT	GO:0045202~synapse	3	10.3448	0.0311727	GABRA1, GABRA6, RAPSN	26	214	19260	10.3846	0.63702	0.199506	0.187036
GOTERM_CC_DIRECT	GO:0005615~extracellular space	4	13.7931	0.149721	KRT71, IGFBP7, BMP7, KRT74	26	1039	19260	2.85185	0.994429	0.550195	0.515808
GOTERM_CC_DIRECT	GO:0005886~plasma membrane	6	20.6897	0.360808	EPHA5, GRID2, EPB41L1, PCDH7, KCNJ16, CDH26	26	3046	19260	1.45916	0.999999	1	0.967742
GOTERM_CC_DIRECT	GO:0005737~cytoplasm	4	13.7931	0.829851	SOX2, CELF1, EPG5, RAPSN	26	3316	19260	0.89357	1	1	0.967742
GOTERM_CC_DIRECT	GO:0005634~nucleus	4	13.7931	0.907491	SOX2, TBL1XR1, CELF1, TRPS1	26	3906	19260	0.758596	1	1	0.967742
GOTERM_CC_DIRECT	GO:0016020~membrane	4	13.7931	0.98773	KCNMB2, TMTC2, CSMD3, TECRL	26	5549	19260	0.533984	1	1	0.98773
GOTERM_MF_DIRECT	GO:1904315~transmitter-gated ion channel activity involved in regulation of postsynaptic membrane potential	3	10.3448	0.000641294	GABRA1, GRID2, GABRA6	26	28	18606	76.6731	0.033428	0.0339886	0.0320647
GOTERM_MF_DIRECT	GO:0008503~benzodiazepine receptor activity	2	6.89655	0.0133588	GABRA1, GABRA6	26	10	18606	143.123	0.509724	0.194579	0.183565
GOTERM_MF_DIRECT	GO:0005237~inhibitory extracellular ligand-gated ion channel activity	2	6.89655	0.0133588	GABRA1, GABRA6	26	10	18606	143.123	0.509724	0.194579	0.183565
GOTERM_MF_DIRECT	GO:0022851~GABA-gated chloride ion channel activity	2	6.89655	0.0146852	GABRA1, GABRA6	26	11	18606	130.112	0.543464	0.194579	0.183565
GOTERM_MF_DIRECT	GO:0004890~GABA-A receptor activity	2	6.89655	0.0252351	GABRA1, GABRA6	26	19	18606	75.3279	0.741956	0.267492	0.252351
GOTERM_MF_DIRECT	GO:0005230~extracellular ligand-gated ion channel activity	2	6.89655	0.03827	GABRA1, GABRA6	26	29	18606	49.3528	0.873579	0.338052	0.318917
GOTERM_MF_DIRECT	GO:0030280~structural constituent of epidermis	2	6.89655	0.0460104	KRT71, KRT74	26	35	18606	40.8923	0.917622	0.348365	0.328646
GOTERM_MF_DIRECT	GO:0005254~chloride channel activity	2	6.89655	0.0613123	GABRA1, GABRA6	26	47	18606	30.4517	0.965036	0.406194	0.383202
GOTERM_MF_DIRECT	GO:0000976~transcription regulatory region sequence-specific DNA binding	2	6.89655	0.0838241	SOX2, TBL1XR1	26	65	18606	22.0189	0.990342	0.493631	0.465689
GOTERM_MF_DIRECT	GO:0005509~calcium ion binding	3	10.3448	0.225354	PCDH7, PLCG1, CDH26	26	667	18606	3.21866	0.999999	1	0.961538
GOTERM_MF_DIRECT	GO:0005515~protein binding	4	13.7931	0.608842	EPHA5, TBL1XR1, TMTC2, PLCG1	26	2288	18606	1.25108	1	1	0.961538
KEGG_PATHWAY	oas04360:Axon guidance	3	10.3448	0.0254788	EPHA5, PLCG1, BMP7	14	186	9566	11.0207	0.835794	1	1
KEGG_PATHWAY	oas05033:Nicotine addiction	2	6.89655	0.0530485	GABRA1, GABRA6	14	40	9566	34.1643	0.977974	1	1
KEGG_PATHWAY	oas04080:Neuroactive ligand-receptor interaction	3	10.3448	0.093648	GABRA1, GRID2, GABRA6	14	384	9566	5.33817	0.998975	1	1
KEGG_PATHWAY	oas04360:Axon guidance	3	10.3448	0.0254788	EPHA5, PLCG1, BMP7	14	186	9566	11.0207	0.835794	1	1
KEGG_PATHWAY	oas01100:Metabolic pathways	4	13.7931	0.414395	SPTLC3, MAT2B, PLCG1, HADH	14	1700	9566	1.60773	1	1	1
